# Supplementary material for: (R P)-5-Methyl-2-(propan-2-yl)cyclo­hexyl phen­yl{phen­yl[(1-phenyl­eth­yl)amino]­meth­yl}phosphinate
Source: Acta Crystallogr Sect E Struct Rep Online. 2012 Jul 4;68(Pt 8):o2328. doi: 10.1107/S1600536812028243 (PMC3414267; doi:10.1107/S1600536812028243)
Supplement: Supplementary file 1 [file e-68-o2328-sup1.cif]

##############################################################################
#                                                                            #
# This CIF contains the data in a paper accepted for publication in          #
# Acta Crystallographica Section E. It conforms to the requirements of       #
# Notes for Authors for Acta Crystallographica Section E, and has been       #
# peer reviewed under the auspices of the IUCr Commission on Journals.       #
#                                                                            #
# Full details of the Crystallographic Information File format               #
# are given in the paper "The Crystallographic Information File (CIF):       #
# a New Standard Archive File for Crystallography" by S. R. Hall, F. H.      #
# Allen and I. D. Brown [Acta Cryst. (1991), A47, 655-685].                  #
#                                                                            #
# The current version of the core CIF dictionary is obtainable from          #
# ftp://ftp.iucr.org/pub/cif_core.dic.                                       #
#                                                                            #
# Software is freely available for graphical display of the structure(s)     #
# in this CIF. For information consult the CIF software page                 #
# http://www.iucr.org/resources/cif/software.                                #
#                                                                            #
# This file may be used for bona fide research purposes within the           #
# scientific community so long as proper attribution is given to the journal # 
# article from which it was obtained.                                        #
#                                                                            #
##############################################################################
data_I
_audit_creation_method     SHELXL-97
_chemical_name_systematic
;
(<i>R</i>~P~)-5-Methyl-2-(propan-2-yl)cyclohexyl
phenyl{phenyl[(1-phenylethyl)amino]methyl}phosphinate
;
_chemical_name_common     ?
_chemical_formula_moiety     'C31 H40 N O2 P'
_chemical_formula_sum     'C31 H40 N O2 P'
_chemical_formula_iupac     'C31 H40 N O2 P'
_chemical_formula_weight     489.61
_chemical_melting_point     ?
_symmetry_cell_setting     orthorhombic
_symmetry_space_group_name_H-M     'P 21 21 21'
_symmetry_space_group_name_Hall     'P 2ac 2ab'
loop_
    _symmetry_equiv_pos_as_xyz
    'x, y, z'
    '-x+1/2, -y, z+1/2'
    '-x, y+1/2, -z+1/2'
    'x+1/2, -y+1/2, -z'
_cell_length_a     5.8944(4)
_cell_length_b     11.4875(11)
_cell_length_c     43.795(3)
_cell_angle_alpha     90.00
_cell_angle_beta     90.00
_cell_angle_gamma     90.00
_cell_volume     2965.5(4)
_cell_formula_units_Z     4
_cell_measurement_reflns_used     1847
_cell_measurement_theta_min     2.57
_cell_measurement_theta_max     26.15
_cell_measurement_temperature     298(2)
_exptl_crystal_description     needle
_exptl_crystal_colour     colorless
_exptl_crystal_size_max     0.48
_exptl_crystal_size_mid     0.18
_exptl_crystal_size_min     0.11
_exptl_crystal_density_diffrn     1.097
_exptl_crystal_density_meas     ?
_exptl_crystal_density_method     'not measured'
_exptl_crystal_F_000     1056
_exptl_absorpt_coefficient_mu     0.118
_exptl_absorpt_correction_type     multi-scan
_exptl_absorpt_process_details     '(SADABS; Sheldrick, 1996)'
_exptl_absorpt_correction_T_min     0.9454
_exptl_absorpt_correction_T_max     0.9871
_exptl_special_details
;
;
_diffrn_ambient_temperature     298(2)
_diffrn_radiation_type     MoK\a
_diffrn_radiation_wavelength     0.71073
_diffrn_radiation_source     'fine-focus sealed tube'
_diffrn_radiation_monochromator     graphite
_diffrn_measurement_device_type     'Bruker SMART CCD area-detector'
_diffrn_measurement_method     '\f and \w scans'
_diffrn_detector_area_resol_mean     ?
_diffrn_reflns_number     14971
_diffrn_reflns_av_R_equivalents     0.0933
_diffrn_reflns_av_sigmaI/netI     0.1214
_diffrn_reflns_theta_min     2.26
_diffrn_reflns_theta_max     25.02
_diffrn_reflns_theta_full     25.02
_diffrn_measured_fraction_theta_max     0.997
_diffrn_measured_fraction_theta_full     0.997
_diffrn_reflns_limit_h_min     -6
_diffrn_reflns_limit_h_max     6
_diffrn_reflns_limit_k_min     -12
_diffrn_reflns_limit_k_max     13
_diffrn_reflns_limit_l_min     -45
_diffrn_reflns_limit_l_max     52
_diffrn_standards_number     0
_diffrn_standards_interval_count     .
_diffrn_standards_interval_time     .
_diffrn_standards_decay_%     ?
_refine_special_details
;
Refinement of <i>F</i>^2^ against ALL reflections. The weighted <i>R</i>-factor
<i>wR</i> and goodness of fit <i>S</i> are based on <i>F</i>^2^, conventional
<i>R</i>-factors <i>R</i> are based on <i>F</i>, with <i>F</i> set to zero for
negative <i>F</i>^2^. The threshold expression of <i>F</i>^2^ >
\s(<i>F</i>^2^) is used only for calculating <i>R</i>-factors(gt) <i>etc</i>.
and is not relevant to the choice of reflections for refinement.
<i>R</i>-factors based on <i>F</i>^2^ are statistically about twice as large
as those based on <i>F</i>, and <i>R</i>- factors based on ALL data will be
even larger.
;
_reflns_number_total     5217
_reflns_number_gt     2787
_reflns_threshold_expression     I>2\s(I)
_refine_ls_structure_factor_coef     Fsqd
_refine_ls_matrix_type     full
_refine_ls_R_factor_all     0.1212
_refine_ls_R_factor_gt     0.0602
_refine_ls_wR_factor_gt     0.1150
_refine_ls_wR_factor_ref     0.1326
_refine_ls_goodness_of_fit_ref     0.907
_refine_ls_restrained_S_all     0.90715
_refine_ls_number_reflns     5217
_refine_ls_number_parameters     320
_refine_ls_number_restraints     0
_refine_ls_hydrogen_treatment     constr
_refine_ls_weighting_scheme     calc
_refine_ls_weighting_details
                 'calc w=1/[\s^2^(Fo^2^)+(0.0472P)^2^] where P=(Fo^2^+2Fc^2^)/3'
_atom_sites_solution_hydrogens     geom
_atom_sites_solution_primary     direct
_atom_sites_solution_secondary     difmap
_refine_ls_shift/su_max     0.001
_refine_ls_shift/su_mean     0.000
_refine_diff_density_max     0.173
_refine_diff_density_min     -0.176
_refine_ls_extinction_method     none
_refine_ls_extinction_coef     ?
_refine_ls_abs_structure_details     'Flack (1983), 2164 Friedel pairs'
_refine_ls_abs_structure_Flack     -0.06(15)
loop_
    _atom_type_symbol
    _atom_type_description
    _atom_type_scat_dispersion_real
    _atom_type_scat_dispersion_imag
    _atom_type_scat_source
    'C' 'C' 0.0033 0.0016
                         'International Tables Vol C Tables 4.2.6.8 and 6.1.1.4'
    'H' 'H' 0.0000 0.0000
                         'International Tables Vol C Tables 4.2.6.8 and 6.1.1.4'
    'N' 'N' 0.0061 0.0033
                         'International Tables Vol C Tables 4.2.6.8 and 6.1.1.4'
    'O' 'O' 0.0106 0.0060
                         'International Tables Vol C Tables 4.2.6.8 and 6.1.1.4'
    'P' 'P' 0.1023 0.0942
                         'International Tables Vol C Tables 4.2.6.8 and 6.1.1.4'
_computing_data_collection     'SMART (Bruker, 2007)'
_computing_cell_refinement     'SMART (Bruker, 2007)'
_computing_data_reduction     'SAINT (Bruker, 2007)'
_computing_structure_solution     'SHELXS97 (Sheldrick, 2008)'
_computing_structure_refinement     'SHELXL97 (Sheldrick, 2008)'
_computing_molecular_graphics     'SHELXTL (Sheldrick, 2008)'
_computing_publication_material     'SHELXTL (Sheldrick, 2008)'
loop_
    _atom_site_type_symbol
    _atom_site_label
    _atom_site_fract_x
    _atom_site_fract_y
    _atom_site_fract_z
    _atom_site_U_iso_or_equiv
    _atom_site_adp_type
    _atom_site_calc_flag
    _atom_site_refinement_flags
    _atom_site_occupancy
    _atom_site_symmetry_multiplicity
    _atom_site_disorder_assembly
    _atom_site_disorder_group
    P P1 0.5520(2) 0.76657(8) 0.88670(2) 0.0460(3) Uani d . 1 1 . .
    O O1 0.3082(4) 0.8007(2) 0.88595(5) 0.0517(7) Uani d . 1 1 . .
    O O2 0.6330(5) 0.6838(2) 0.85959(5) 0.0512(8) Uani d . 1 1 . .
    C C16 0.6336(7) 0.6944(3) 0.92173(8) 0.0456(10) Uani d . 1 1 . .
    C C9 0.7490(7) 0.8903(3) 0.88450(8) 0.0448(10) Uani d . 1 1 . .
    H H9 0.9020 0.8620 0.8892 0.054 Uiso calc R 1 1 . .
    N N1 0.6732(6) 0.9656(3) 0.90980(6) 0.0484(9) Uani d . 1 1 . .
    H H1 0.5492 0.9534 0.9196 0.058 Uiso calc R 1 1 . .
    C C1 0.6882(8) 1.1516(4) 0.93517(9) 0.0565(12) Uani d . 1 1 . .
    C C10 0.7547(7) 0.9499(3) 0.85307(8) 0.0444(10) Uani d . 1 1 . .
    C C11 0.5780(8) 1.0195(3) 0.84330(8) 0.0595(12) Uani d . 1 1 . .
    H H11 0.4505 1.0280 0.8556 0.071 Uiso calc R 1 1 . .
    C C6 0.5898(8) 1.1229(4) 0.96267(10) 0.0662(13) Uani d . 1 1 . .
    H H6 0.6112 1.0489 0.9708 0.079 Uiso calc R 1 1 . .
    C C5 0.4582(9) 1.2039(4) 0.97855(10) 0.0735(14) Uani d . 1 1 . .
    H H5 0.3930 1.1833 0.9971 0.088 Uiso calc R 1 1 . .
    C C12 0.5873(11) 1.0776(4) 0.81516(10) 0.0725(14) Uani d . 1 1 . .
    H H12 0.4659 1.1230 0.8087 0.087 Uiso calc R 1 1 . .
    C C29 0.3980(9) 0.5066(4) 0.86151(10) 0.0726(14) Uani d . 1 1 . .
    H H29A 0.3327 0.5312 0.8808 0.087 Uiso calc R 1 1 . .
    H H29B 0.5328 0.4611 0.8659 0.087 Uiso calc R 1 1 . .
    C C30 0.4635(8) 0.6132(3) 0.84289(9) 0.0553(11) Uani d . 1 1 . .
    H H30 0.3274 0.6607 0.8397 0.066 Uiso calc R 1 1 . .
    C C15 0.9441(9) 0.9389(3) 0.83448(9) 0.0647(12) Uani d . 1 1 . .
    H H15 1.0650 0.8925 0.8407 0.078 Uiso calc R 1 1 . .
    C C7 0.8250(8) 1.0628(4) 0.91695(9) 0.0622(13) Uani d . 1 1 . .
    H H7 0.8729 1.0990 0.8978 0.075 Uiso calc R 1 1 . .
    C C25 0.5629(9) 0.5816(4) 0.81157(9) 0.0661(13) Uani d . 1 1 . .
    H H25 0.6976 0.5336 0.8153 0.079 Uiso calc R 1 1 . .
    C C22 0.6407(9) 0.6881(5) 0.79321(10) 0.0801(16) Uani d . 1 1 . .
    H H22 0.7477 0.7311 0.8061 0.096 Uiso calc R 1 1 . .
    C C17 0.4904(9) 0.7036(3) 0.94717(9) 0.0659(14) Uani d . 1 1 . .
    H H17 0.3523 0.7422 0.9455 0.079 Uiso calc R 1 1 . .
    C C4 0.4242(10) 1.3132(4) 0.96705(12) 0.0832(15) Uani d . 1 1 . .
    H H4 0.3334 1.3664 0.9774 0.100 Uiso calc R 1 1 . .
    C C19 0.7526(14) 0.5994(5) 0.97769(13) 0.099(2) Uani d . 1 1 . .
    H H19 0.7951 0.5692 0.9965 0.119 Uiso calc R 1 1 . .
    C C13 0.7780(11) 1.0666(4) 0.79723(11) 0.0797(16) Uani d . 1 1 . .
    H H13 0.7876 1.1063 0.7788 0.096 Uiso calc R 1 1 . .
    C C21 0.8352(10) 0.6366(4) 0.92483(11) 0.0832(16) Uani d . 1 1 . .
    H H21 0.9331 0.6305 0.9083 0.100 Uiso calc R 1 1 . .
    C C23 0.4468(12) 0.7729(4) 0.78504(10) 0.1058(19) Uani d . 1 1 . .
    H H23A 0.3358 0.7332 0.7729 0.159 Uiso calc R 1 1 . .
    H H23B 0.5070 0.8375 0.7737 0.159 Uiso calc R 1 1 . .
    H H23C 0.3770 0.8008 0.8034 0.159 Uiso calc R 1 1 . .
    C C14 0.9541(10) 0.9969(4) 0.80666(10) 0.0852(15) Uani d . 1 1 . .
    H H14 1.0813 0.9884 0.7943 0.102 Uiso calc R 1 1 . .
    C C28 0.2269(11) 0.4310(4) 0.84434(14) 0.103(2) Uani d . 1 1 . .
    H H28 0.0887 0.4768 0.8411 0.124 Uiso calc R 1 1 . .
    C C18 0.5555(13) 0.6546(4) 0.97495(10) 0.0934(18) Uani d . 1 1 . .
    H H18 0.4598 0.6606 0.9918 0.112 Uiso calc R 1 1 . .
    C C26 0.3911(11) 0.5050(4) 0.79464(11) 0.0977(19) Uani d . 1 1 . .
    H H26A 0.2565 0.5505 0.7901 0.117 Uiso calc R 1 1 . .
    H H26B 0.4562 0.4799 0.7754 0.117 Uiso calc R 1 1 . .
    C C27 0.3236(12) 0.3980(5) 0.81329(13) 0.110(2) Uani d . 1 1 . .
    H H27A 0.2113 0.3536 0.8020 0.132 Uiso calc R 1 1 . .
    H H27B 0.4556 0.3488 0.8162 0.132 Uiso calc R 1 1 . .
    C C8 1.0347(10) 1.0229(5) 0.93405(13) 0.123(2) Uani d . 1 1 . .
    H H8A 0.9902 0.9788 0.9517 0.184 Uiso calc R 1 1 . .
    H H8B 1.1208 1.0896 0.9404 0.184 Uiso calc R 1 1 . .
    H H8C 1.1260 0.9752 0.9209 0.184 Uiso calc R 1 1 . .
    C C24 0.7718(11) 0.6516(6) 0.76396(10) 0.131(2) Uani d . 1 1 . .
    H H24A 0.6666 0.6223 0.7491 0.196 Uiso calc R 1 1 . .
    H H24B 0.8796 0.5919 0.7690 0.196 Uiso calc R 1 1 . .
    H H24C 0.8500 0.7178 0.7557 0.196 Uiso calc R 1 1 . .
    C C3 0.5261(12) 1.3428(4) 0.94010(13) 0.107(2) Uani d . 1 1 . .
    H H3 0.5115 1.4178 0.9324 0.128 Uiso calc R 1 1 . .
    C C2 0.6501(10) 1.2608(4) 0.92445(10) 0.0914(18) Uani d . 1 1 . .
    H H2 0.7110 1.2812 0.9056 0.110 Uiso calc R 1 1 . .
    C C31 0.1640(14) 0.3211(5) 0.86320(14) 0.156(3) Uani d . 1 1 . .
    H H31A 0.2866 0.2661 0.8623 0.234 Uiso calc R 1 1 . .
    H H31B 0.0294 0.2863 0.8549 0.234 Uiso calc R 1 1 . .
    H H31C 0.1372 0.3429 0.8841 0.234 Uiso calc R 1 1 . .
    C C20 0.8951(11) 0.5864(5) 0.95296(14) 0.1029(19) Uani d . 1 1 . .
    H H20 1.0297 0.5447 0.9549 0.123 Uiso calc R 1 1 . .
loop_
    _atom_site_aniso_label
    _atom_site_aniso_U_11
    _atom_site_aniso_U_22
    _atom_site_aniso_U_33
    _atom_site_aniso_U_12
    _atom_site_aniso_U_13
    _atom_site_aniso_U_23
    P1 0.0425(7) 0.0519(6) 0.0434(5) 0.0031(6) -0.0007(6) -0.0033(5)
    O1 0.0402(19) 0.0605(16) 0.0545(15) 0.0038(13) -0.0022(15) -0.0031(14)
    O2 0.049(2) 0.0575(15) 0.0469(15) 0.0018(14) 0.0050(14) -0.0043(13)
    C16 0.042(3) 0.043(2) 0.052(2) 0.000(2) -0.001(2) -0.0006(18)
    C9 0.045(3) 0.053(2) 0.037(2) 0.0080(19) 0.002(2) 0.0014(19)
    N1 0.049(2) 0.061(2) 0.0361(17) -0.0130(19) 0.0178(17) -0.0120(16)
    C1 0.061(3) 0.052(3) 0.056(3) -0.019(3) 0.007(2) -0.014(2)
    C10 0.043(3) 0.047(2) 0.044(2) -0.003(2) 0.001(2) -0.0008(18)
    C11 0.062(3) 0.066(3) 0.051(2) 0.013(3) 0.004(3) 0.006(2)
    C6 0.066(4) 0.064(3) 0.068(3) -0.002(3) 0.010(3) -0.005(2)
    C5 0.077(4) 0.078(3) 0.065(3) 0.004(3) 0.016(3) -0.013(3)
    C12 0.077(4) 0.071(3) 0.070(3) 0.002(3) -0.020(3) 0.018(2)
    C29 0.083(4) 0.066(3) 0.069(3) -0.014(3) -0.001(3) -0.004(2)
    C30 0.041(3) 0.061(2) 0.064(3) -0.003(2) -0.008(2) -0.019(2)
    C15 0.058(3) 0.083(3) 0.053(3) 0.006(3) 0.001(3) 0.007(2)
    C7 0.054(3) 0.072(3) 0.061(3) -0.011(3) 0.003(2) -0.019(2)
    C25 0.067(3) 0.073(3) 0.059(3) 0.021(3) -0.006(3) -0.023(2)
    C22 0.071(4) 0.115(4) 0.055(3) -0.018(4) 0.005(3) -0.022(3)
    C17 0.077(4) 0.069(3) 0.052(3) 0.011(3) 0.008(2) 0.007(2)
    C4 0.092(4) 0.074(3) 0.083(4) 0.013(3) 0.016(3) -0.022(3)
    C19 0.126(6) 0.098(4) 0.073(4) -0.001(4) -0.025(4) 0.021(3)
    C13 0.085(5) 0.097(4) 0.057(3) -0.009(4) -0.011(3) 0.034(3)
    C21 0.079(4) 0.096(3) 0.075(3) 0.023(3) 0.003(3) 0.033(3)
    C23 0.145(6) 0.093(3) 0.080(3) 0.007(5) 0.001(4) 0.001(3)
    C14 0.068(4) 0.123(4) 0.065(3) -0.002(4) 0.015(3) 0.018(3)
    C28 0.113(5) 0.080(4) 0.118(5) -0.025(4) -0.014(4) -0.009(4)
    C18 0.138(6) 0.088(4) 0.054(3) 0.012(4) 0.016(4) 0.012(3)
    C26 0.123(6) 0.085(4) 0.085(3) -0.019(4) -0.021(4) -0.029(3)
    C27 0.135(6) 0.081(4) 0.115(5) -0.014(4) -0.025(4) -0.038(4)
    C8 0.062(4) 0.165(5) 0.142(5) 0.019(4) -0.039(4) -0.091(4)
    C24 0.112(6) 0.220(7) 0.059(3) 0.004(5) 0.016(3) -0.011(4)
    C3 0.152(7) 0.067(3) 0.101(4) 0.012(4) 0.015(5) -0.007(3)
    C2 0.127(5) 0.072(3) 0.075(3) -0.003(4) 0.038(3) -0.006(3)
    C31 0.197(9) 0.107(5) 0.164(6) -0.086(5) -0.008(6) 0.002(5)
    C20 0.079(5) 0.123(4) 0.107(4) 0.016(4) -0.021(4) 0.041(4)
_geom_special_details
;
 All esds (except the esd in the dihedral angle between two l.s. planes)
 are estimated using the full covariance matrix.  The cell esds are taken
 into account individually in the estimation of esds in distances, angles
 and torsion angles; correlations between esds in cell parameters are only
 used when they are defined by crystal symmetry.  An approximate (isotropic)
 treatment of cell esds is used for estimating esds involving l.s. planes.
;
loop_
    _geom_bond_atom_site_label_1
    _geom_bond_atom_site_label_2
    _geom_bond_site_symmetry_2
    _geom_bond_distance
    _geom_bond_publ_flag
    P1 O1 . 1.490(3) ?
    P1 O2 . 1.594(3) ?
    P1 C16 . 1.809(4) ?
    P1 C9 . 1.837(4) ?
    O2 C30 . 1.481(4) ?
    C16 C21 . 1.368(6) ?
    C16 C17 . 1.401(5) ?
    C9 N1 . 1.475(4) ?
    C9 C10 . 1.538(5) ?
    C9 H9 . 0.9800 ?
    N1 C7 . 1.464(5) ?
    N1 H1 . 0.8600 ?
    C1 C2 . 1.358(6) ?
    C1 C6 . 1.376(5) ?
    C1 C7 . 1.525(6) ?
    C10 C11 . 1.381(5) ?
    C10 C15 . 1.387(6) ?
    C11 C12 . 1.402(5) ?
    C11 H11 . 0.9300 ?
    C6 C5 . 1.397(6) ?
    C6 H6 . 0.9300 ?
    C5 C4 . 1.367(6) ?
    C5 H5 . 0.9300 ?
    C12 C13 . 1.377(7) ?
    C12 H12 . 0.9300 ?
    C29 C30 . 1.521(5) ?
    C29 C28 . 1.529(6) ?
    C29 H29A . 0.9700 ?
    C29 H29B . 0.9700 ?
    C30 C25 . 1.535(5) ?
    C30 H30 . 0.9800 ?
    C15 C14 . 1.390(6) ?
    C15 H15 . 0.9300 ?
    C7 C8 . 1.516(6) ?
    C7 H7 . 0.9800 ?
    C25 C26 . 1.533(6) ?
    C25 C22 . 1.535(6) ?
    C25 H25 . 0.9800 ?
    C22 C23 . 1.544(7) ?
    C22 C24 . 1.554(6) ?
    C22 H22 . 0.9800 ?
    C17 C18 . 1.395(6) ?
    C17 H17 . 0.9300 ?
    C4 C3 . 1.367(6) ?
    C4 H4 . 0.9300 ?
    C19 C18 . 1.329(8) ?
    C19 C20 . 1.379(8) ?
    C19 H19 . 0.9300 ?
    C13 C14 . 1.375(7) ?
    C13 H13 . 0.9300 ?
    C21 C20 . 1.405(6) ?
    C21 H21 . 0.9300 ?
    C23 H23A . 0.9600 ?
    C23 H23B . 0.9600 ?
    C23 H23C . 0.9600 ?
    C14 H14 . 0.9300 ?
    C28 C27 . 1.522(7) ?
    C28 C31 . 1.554(7) ?
    C28 H28 . 0.9800 ?
    C18 H18 . 0.9300 ?
    C26 C27 . 1.528(6) ?
    C26 H26A . 0.9700 ?
    C26 H26B . 0.9700 ?
    C27 H27A . 0.9700 ?
    C27 H27B . 0.9700 ?
    C8 H8A . 0.9600 ?
    C8 H8B . 0.9600 ?
    C8 H8C . 0.9600 ?
    C24 H24A . 0.9600 ?
    C24 H24B . 0.9600 ?
    C24 H24C . 0.9600 ?
    C3 C2 . 1.375(6) ?
    C3 H3 . 0.9300 ?
    C2 H2 . 0.9300 ?
    C31 H31A . 0.9600 ?
    C31 H31B . 0.9600 ?
    C31 H31C . 0.9600 ?
    C20 H20 . 0.9300 ?
loop_
    _geom_angle_atom_site_label_1
    _geom_angle_atom_site_label_2
    _geom_angle_atom_site_label_3
    _geom_angle_site_symmetry_1
    _geom_angle_site_symmetry_3
    _geom_angle
    _geom_angle_publ_flag
    O1 P1 O2 . . 115.43(15) ?
    O1 P1 C16 . . 113.32(19) ?
    O2 P1 C16 . . 106.18(15) ?
    O1 P1 C9 . . 113.88(18) ?
    O2 P1 C9 . . 103.45(16) ?
    C16 P1 C9 . . 103.35(18) ?
    C30 O2 P1 . . 119.5(2) ?
    C21 C16 C17 . . 118.7(4) ?
    C21 C16 P1 . . 122.5(3) ?
    C17 C16 P1 . . 118.6(3) ?
    N1 C9 C10 . . 114.7(3) ?
    N1 C9 P1 . . 102.9(2) ?
    C10 C9 P1 . . 113.9(3) ?
    N1 C9 H9 . . 108.4 ?
    C10 C9 H9 . . 108.4 ?
    P1 C9 H9 . . 108.4 ?
    C7 N1 C9 . . 115.0(3) ?
    C7 N1 H1 . . 122.5 ?
    C9 N1 H1 . . 122.5 ?
    C2 C1 C6 . . 117.0(4) ?
    C2 C1 C7 . . 121.6(4) ?
    C6 C1 C7 . . 121.4(4) ?
    C11 C10 C15 . . 118.5(4) ?
    C11 C10 C9 . . 121.2(4) ?
    C15 C10 C9 . . 120.2(4) ?
    C10 C11 C12 . . 121.2(5) ?
    C10 C11 H11 . . 119.4 ?
    C12 C11 H11 . . 119.4 ?
    C1 C6 C5 . . 120.7(4) ?
    C1 C6 H6 . . 119.7 ?
    C5 C6 H6 . . 119.7 ?
    C4 C5 C6 . . 120.6(4) ?
    C4 C5 H5 . . 119.7 ?
    C6 C5 H5 . . 119.7 ?
    C13 C12 C11 . . 119.3(5) ?
    C13 C12 H12 . . 120.3 ?
    C11 C12 H12 . . 120.3 ?
    C30 C29 C28 . . 111.2(4) ?
    C30 C29 H29A . . 109.4 ?
    C28 C29 H29A . . 109.4 ?
    C30 C29 H29B . . 109.4 ?
    C28 C29 H29B . . 109.4 ?
    H29A C29 H29B . . 108.0 ?
    O2 C30 C29 . . 110.3(3) ?
    O2 C30 C25 . . 108.3(4) ?
    C29 C30 C25 . . 112.7(3) ?
    O2 C30 H30 . . 108.5 ?
    C29 C30 H30 . . 108.5 ?
    C25 C30 H30 . . 108.5 ?
    C10 C15 C14 . . 120.3(4) ?
    C10 C15 H15 . . 119.8 ?
    C14 C15 H15 . . 119.8 ?
    N1 C7 C8 . . 112.0(4) ?
    N1 C7 C1 . . 107.4(4) ?
    C8 C7 C1 . . 112.0(4) ?
    N1 C7 H7 . . 108.5 ?
    C8 C7 H7 . . 108.5 ?
    C1 C7 H7 . . 108.5 ?
    C26 C25 C22 . . 113.7(4) ?
    C26 C25 C30 . . 108.4(4) ?
    C22 C25 C30 . . 113.2(3) ?
    C26 C25 H25 . . 107.1 ?
    C22 C25 H25 . . 107.1 ?
    C30 C25 H25 . . 107.1 ?
    C25 C22 C23 . . 113.8(4) ?
    C25 C22 C24 . . 111.4(4) ?
    C23 C22 C24 . . 110.3(4) ?
    C25 C22 H22 . . 107.0 ?
    C23 C22 H22 . . 107.0 ?
    C24 C22 H22 . . 107.0 ?
    C18 C17 C16 . . 119.8(5) ?
    C18 C17 H17 . . 120.1 ?
    C16 C17 H17 . . 120.1 ?
    C5 C4 C3 . . 118.8(5) ?
    C5 C4 H4 . . 120.6 ?
    C3 C4 H4 . . 120.6 ?
    C18 C19 C20 . . 120.9(5) ?
    C18 C19 H19 . . 119.5 ?
    C20 C19 H19 . . 119.5 ?
    C14 C13 C12 . . 119.9(4) ?
    C14 C13 H13 . . 120.1 ?
    C12 C13 H13 . . 120.1 ?
    C16 C21 C20 . . 120.3(5) ?
    C16 C21 H21 . . 119.9 ?
    C20 C21 H21 . . 119.9 ?
    C22 C23 H23A . . 109.5 ?
    C22 C23 H23B . . 109.5 ?
    H23A C23 H23B . . 109.5 ?
    C22 C23 H23C . . 109.5 ?
    H23A C23 H23C . . 109.5 ?
    H23B C23 H23C . . 109.5 ?
    C13 C14 C15 . . 120.7(5) ?
    C13 C14 H14 . . 119.7 ?
    C15 C14 H14 . . 119.7 ?
    C27 C28 C29 . . 109.5(5) ?
    C27 C28 C31 . . 111.2(5) ?
    C29 C28 C31 . . 110.9(5) ?
    C27 C28 H28 . . 108.4 ?
    C29 C28 H28 . . 108.4 ?
    C31 C28 H28 . . 108.4 ?
    C19 C18 C17 . . 120.8(5) ?
    C19 C18 H18 . . 119.6 ?
    C17 C18 H18 . . 119.6 ?
    C27 C26 C25 . . 112.0(4) ?
    C27 C26 H26A . . 109.2 ?
    C25 C26 H26A . . 109.2 ?
    C27 C26 H26B . . 109.2 ?
    C25 C26 H26B . . 109.2 ?
    H26A C26 H26B . . 107.9 ?
    C28 C27 C26 . . 112.0(4) ?
    C28 C27 H27A . . 109.2 ?
    C26 C27 H27A . . 109.2 ?
    C28 C27 H27B . . 109.2 ?
    C26 C27 H27B . . 109.2 ?
    H27A C27 H27B . . 107.9 ?
    C7 C8 H8A . . 109.5 ?
    C7 C8 H8B . . 109.5 ?
    H8A C8 H8B . . 109.5 ?
    C7 C8 H8C . . 109.5 ?
    H8A C8 H8C . . 109.5 ?
    H8B C8 H8C . . 109.5 ?
    C22 C24 H24A . . 109.5 ?
    C22 C24 H24B . . 109.5 ?
    H24A C24 H24B . . 109.5 ?
    C22 C24 H24C . . 109.5 ?
    H24A C24 H24C . . 109.5 ?
    H24B C24 H24C . . 109.5 ?
    C4 C3 C2 . . 119.6(5) ?
    C4 C3 H3 . . 120.2 ?
    C2 C3 H3 . . 120.2 ?
    C1 C2 C3 . . 123.2(5) ?
    C1 C2 H2 . . 118.4 ?
    C3 C2 H2 . . 118.4 ?
    C28 C31 H31A . . 109.5 ?
    C28 C31 H31B . . 109.5 ?
    H31A C31 H31B . . 109.5 ?
    C28 C31 H31C . . 109.5 ?
    H31A C31 H31C . . 109.5 ?
    H31B C31 H31C . . 109.5 ?
    C19 C20 C21 . . 119.4(6) ?
    C19 C20 H20 . . 120.3 ?
    C21 C20 H20 . . 120.3 ?
loop_
    _geom_torsion_atom_site_label_1
    _geom_torsion_atom_site_label_2
    _geom_torsion_atom_site_label_3
    _geom_torsion_atom_site_label_4
    _geom_torsion_site_symmetry_1
    _geom_torsion_site_symmetry_2
    _geom_torsion_site_symmetry_3
    _geom_torsion_site_symmetry_4
    _geom_torsion
    _geom_torsion_publ_flag
    O1 P1 O2 C30 . . . . -21.9(3) ?
    C16 P1 O2 C30 . . . . 104.5(3) ?
    C9 P1 O2 C30 . . . . -147.0(3) ?
    O1 P1 C16 C21 . . . . 167.2(4) ?
    O2 P1 C16 C21 . . . . 39.4(4) ?
    C9 P1 C16 C21 . . . . -69.1(4) ?
    O1 P1 C16 C17 . . . . -16.5(4) ?
    O2 P1 C16 C17 . . . . -144.2(3) ?
    C9 P1 C16 C17 . . . . 107.2(3) ?
    O1 P1 C9 N1 . . . . 54.3(3) ?
    O2 P1 C9 N1 . . . . -179.6(2) ?
    C16 P1 C9 N1 . . . . -69.1(3) ?
    O1 P1 C9 C10 . . . . -70.4(3) ?
    O2 P1 C9 C10 . . . . 55.6(3) ?
    C16 P1 C9 C10 . . . . 166.2(3) ?
    C10 C9 N1 C7 . . . . -65.7(4) ?
    P1 C9 N1 C7 . . . . 170.0(3) ?
    N1 C9 C10 C11 . . . . -44.7(5) ?
    P1 C9 C10 C11 . . . . 73.4(4) ?
    N1 C9 C10 C15 . . . . 132.2(4) ?
    P1 C9 C10 C15 . . . . -109.6(4) ?
    C15 C10 C11 C12 . . . . 0.4(6) ?
    C9 C10 C11 C12 . . . . 177.4(4) ?
    C2 C1 C6 C5 . . . . -0.2(7) ?
    C7 C1 C6 C5 . . . . -177.7(4) ?
    C1 C6 C5 C4 . . . . 0.1(8) ?
    C10 C11 C12 C13 . . . . -1.2(6) ?
    P1 O2 C30 C29 . . . . -78.2(4) ?
    P1 O2 C30 C25 . . . . 158.1(3) ?
    C28 C29 C30 O2 . . . . -178.7(4) ?
    C28 C29 C30 C25 . . . . -57.6(5) ?
    C11 C10 C15 C14 . . . . -0.1(6) ?
    C9 C10 C15 C14 . . . . -177.1(4) ?
    C9 N1 C7 C8 . . . . -75.4(4) ?
    C9 N1 C7 C1 . . . . 161.2(3) ?
    C2 C1 C7 N1 . . . . -117.3(5) ?
    C6 C1 C7 N1 . . . . 60.0(5) ?
    C2 C1 C7 C8 . . . . 119.4(5) ?
    C6 C1 C7 C8 . . . . -63.3(6) ?
    O2 C30 C25 C26 . . . . 178.1(3) ?
    C29 C30 C25 C26 . . . . 55.8(5) ?
    O2 C30 C25 C22 . . . . -54.8(5) ?
    C29 C30 C25 C22 . . . . -177.1(4) ?
    C26 C25 C22 C23 . . . . 61.4(5) ?
    C30 C25 C22 C23 . . . . -62.9(5) ?
    C26 C25 C22 C24 . . . . -64.1(6) ?
    C30 C25 C22 C24 . . . . 171.6(4) ?
    C21 C16 C17 C18 . . . . 0.2(6) ?
    P1 C16 C17 C18 . . . . -176.2(3) ?
    C6 C5 C4 C3 . . . . -1.6(8) ?
    C11 C12 C13 C14 . . . . 1.6(7) ?
    C17 C16 C21 C20 . . . . 0.8(7) ?
    P1 C16 C21 C20 . . . . 177.1(4) ?
    C12 C13 C14 C15 . . . . -1.3(8) ?
    C10 C15 C14 C13 . . . . 0.5(7) ?
    C30 C29 C28 C27 . . . . 55.8(6) ?
    C30 C29 C28 C31 . . . . 179.0(5) ?
    C20 C19 C18 C17 . . . . -1.8(9) ?
    C16 C17 C18 C19 . . . . 0.3(8) ?
    C22 C25 C26 C27 . . . . 178.2(5) ?
    C30 C25 C26 C27 . . . . -55.0(6) ?
    C29 C28 C27 C26 . . . . -55.8(7) ?
    C31 C28 C27 C26 . . . . -178.8(5) ?
    C25 C26 C27 C28 . . . . 57.0(7) ?
    C5 C4 C3 C2 . . . . 3.3(9) ?
    C6 C1 C2 C3 . . . . 2.0(8) ?
    C7 C1 C2 C3 . . . . 179.4(5) ?
    C4 C3 C2 C1 . . . . -3.6(10) ?
    C18 C19 C20 C21 . . . . 2.8(9) ?
    C16 C21 C20 C19 . . . . -2.3(8) ?
loop_
    _geom_hbond_atom_site_label_D
    _geom_hbond_atom_site_label_H
    _geom_hbond_atom_site_label_A
    _geom_hbond_site_symmetry_A
    _geom_hbond_distance_DH
    _geom_hbond_distance_HA
    _geom_hbond_distance_DA
    _geom_hbond_angle_DHA
    _geom_hbond_publ_flag
    C9 H9 O1 1_655 0.98 2.50 3.454(5) 164 yes
    C22 H22 O2 . 0.98 2.50 2.908(5) 105 no
    C30 H30 O1 . 0.98 2.59 3.006(4) 106 no
data_global
_journal_date_recd_electronic     2012-05-03
_journal_date_accepted     2012-06-21
_journal_name_full     'Acta Crystallographica, Section E'
_journal_year     2012
_journal_volume     68
_journal_issue      8
_journal_page_first     o2328
_journal_page_last     o2328
_journal_paper_category     QO
_journal_paper_doi     10.1107/S1600536812028243
_journal_coeditor_code     ZS2207
_publ_contact_author_name     'Prof. Chang-Qiu Zhao'
_publ_contact_author_address
;
  College of Chemistry and Chemical Engineering
  Liaocheng University
  Shandong 252059
  People's Republic of China
;
_publ_contact_author_email     literabc@hotmail.com
_publ_contact_author_fax     '86 635 8239659'
_publ_contact_author_phone     '86 635 8239659'
_publ_section_title
;
(<i>R</i>~P~)-5-Methyl-2-(propan-2-yl)cyclohexyl
phenyl{phenyl[(1-phenylethyl)amino]methyl}phosphinate
;
loop_
    _publ_author_name
    _publ_author_address
    'Meng Yang'
;
  College of Chemistry and Chemical Engineering
  Liaocheng University
  Shandong 252059
  People's Republic of China
;
    'Yong-Ming Sun'
;
  College of Chemistry and Chemical Engineering
  Liaocheng University
  Shandong 252059
  People's Republic of China
;
    'Qing-Gao Hou'
;
  College of Chemistry and Chemical Engineering
  Liaocheng University
  Shandong 252059
  People's Republic of China
;
    'Chang-Qiu Zhao'
;
  College of Chemistry and Chemical Engineering
  Liaocheng University
  Shandong 252059
  People's Republic of China
;
