# Supplementary material for: (R P)-5-Methyl-2-(propan-2-yl)cyclo­hexyl phen­yl{phen­yl[(1-phenyl­eth­yl)amino]­meth­yl}phosphinate
Source: Acta Crystallogr Sect E Struct Rep Online. 2012 Jul 4;68(Pt 8):o2328. doi: 10.1107/S1600536812028243 (PMC3414267; doi:10.1107/S1600536812028243)
Supplement: Supplementary file 2 [file e-68-o2328-Isup2.hkl]

# 
# h,k,l, Fc-squared, Fo-squared, sigma(Fo-squared) and status flag 
# 
data_I
_shelx_title ' 111217f in P2(1)2(1)2(1)' 
_shelx_refln_list_code          4 
_shelx_F_calc_maximum      166.90 
_exptl_crystal_F_000      1056.00 
_reflns_d_resolution_high  0.8403 
 
loop_ 
 _symmetry_equiv_pos_as_xyz 
 'x, y, z' 
 '-x+1/2, -y, z+1/2' 
 '-x, y+1/2, -z+1/2' 
 'x+1/2, -y+1/2, -z' 
 
_cell_length_a     5.8944 
_cell_length_b    11.4875 
_cell_length_c    43.7951 
_cell_angle_alpha  90.000 
_cell_angle_beta   90.000 
_cell_angle_gamma  90.000 
 
_shelx_F_squared_multiplier     1.000 
 
loop_ 
 _refln_index_h 
 _refln_index_k 
 _refln_index_l 
 _refln_F_squared_calc 
 _refln_F_squared_meas 
 _refln_F_squared_sigma 
 _refln_observed_status 
   2   0   0     1349.79     1263.35     69.76 o 
   4   0   0        0.11        1.22     31.61 o 
   6   0   0       42.96       32.98     62.32 o 
   1   1   0    13678.60    13803.66   2331.47 o 
   2   1   0       34.19       14.95     21.05 o 
   3   1   0       16.07       -2.44     18.22 o 
   4   1   0      796.36      727.48     53.54 o 
   5   1   0      191.55      158.86     42.95 o 
   6   1   0        0.02      -45.90     63.38 o 
   0   2   0        2.97       -1.67      9.88 o 
   1   2   0     3368.38     3972.07    311.34 o 
   2   2   0      499.89      427.60     34.49 o 
   3   2   0      219.89      372.12     44.65 o 
   4   2   0       37.04       32.43     19.37 o 
   5   2   0      142.93      158.52     33.27 o 
   6   2   0       26.73       26.02     43.53 o 
   1   3   0     9848.79     9602.04     97.18 o 
   2   3   0     1426.05     1458.29     51.09 o 
   3   3   0      232.64      275.36     35.67 o 
   4   3   0     2017.59     2196.15    175.53 o 
   5   3   0      196.07      185.02     48.49 o 
   6   3   0       34.62       35.60     42.44 o 
   0   4   0      349.73      327.06     18.20 o 
   1   4   0        4.23       35.37     15.14 o 
   2   4   0     2217.40     2397.76     68.24 o 
   3   4   0      993.09      935.77     57.76 o 
   4   4   0        3.91       -7.96     33.89 o 
   5   4   0        8.53        2.49     23.52 o 
   6   4   0        0.13       11.59     38.60 o 
   1   5   0     1106.53     1153.90     37.13 o 
   2   5   0       68.72       57.66     11.31 o 
   3   5   0      361.27      298.52     35.36 o 
   4   5   0        1.06        3.77     21.66 o 
   5   5   0       65.17       58.19     34.45 o 
   6   5   0      122.08       66.57     84.51 o 
   0   6   0        2.76       -2.01     10.33 o 
   1   6   0       56.53       48.45      8.06 o 
   2   6   0       46.61       55.93     24.93 o 
   3   6   0       12.57       19.30     21.07 o 
   4   6   0      335.42      307.55     44.80 o 
   5   6   0       34.46       35.15     32.39 o 
   6   6   0       65.21      226.77    102.59 o 
   1   7   0       19.21       19.70      8.64 o 
   2   7   0       85.08       93.06     19.16 o 
   3   7   0       81.52       88.02     23.58 o 
   4   7   0       52.58       92.51     30.08 o 
   5   7   0       83.97       27.51     77.67 o 
   6   7   0       70.25      147.17     68.43 o 
   0   8   0       99.28       80.80     21.20 o 
   1   8   0      116.80      139.23     15.88 o 
   2   8   0      407.18      457.02     33.70 o 
   3   8   0       42.83       21.19     20.04 o 
   4   8   0       28.65       30.89     24.28 o 
   5   8   0        1.00        7.60     50.39 o 
   1   9   0        8.33      -11.47     16.04 o 
   2   9   0      138.72      135.74     24.00 o 
   3   9   0      324.66      290.01     47.35 o 
   4   9   0        0.40        7.06     19.86 o 
   5   9   0       52.18       41.53     81.09 o 
   0  10   0       38.13       45.73     23.15 o 
   1  10   0      186.15      168.55     24.38 o 
   2  10   0        0.33       21.94     17.58 o 
   3  10   0        8.19        8.41     19.75 o 
   4  10   0       19.11       24.10     26.85 o 
   1  11   0       87.93       87.94     24.10 o 
   2  11   0        2.01       26.84     21.35 o 
   3  11   0       10.72       25.74     21.10 o 
   4  11   0       20.35        5.50     25.56 o 
   0  12   0        0.51       -7.75     43.62 o 
   1  12   0      158.09      201.08     43.02 o 
   2  12   0       32.43       41.94     21.49 o 
   3  12   0        2.09       30.63     26.12 o 
   1  13   0       12.29       37.86     33.36 o 
   2  13   0        1.29        8.30     17.32 o 
   1   0   1    27855.79    30217.60   1322.85 o 
   2   0   1     1142.29     1053.64     62.09 o 
   3   0   1      129.14       95.88     24.70 o 
   4   0   1      253.80      199.26     43.77 o 
   5   0   1       63.67       86.63     53.35 o 
   6   0   1        0.14      -19.46     35.87 o 
  -6   1   1        2.67      -14.59     51.07 o 
  -5   1   1       51.09       57.91     59.88 o 
  -4   1   1       57.55       22.04     22.86 o 
  -3   1   1      891.89      862.52     50.43 o 
  -2   1   1      433.15      397.11     47.42 o 
  -1   1   1     6501.88     6724.24    350.04 o 
   1   1   1     6482.03     5939.70    136.26 o 
   2   1   1      447.21      417.66     44.46 o 
   3   1   1      876.06      838.29     50.07 o 
   4   1   1       58.45       16.57     31.16 o 
   5   1   1       50.55       57.25     27.99 o 
   6   1   1        2.92       -1.67     66.12 o 
  -6   2   1        7.44       21.38     37.56 o 
  -5   2   1      292.42      229.66     46.29 o 
  -4   2   1      318.07      306.62     33.19 o 
  -3   2   1      130.17      134.97     17.71 o 
  -2   2   1      845.99      805.37     31.67 o 
  -1   2   1    14772.69    14570.76    272.95 o 
   0   2   1     2813.13     2709.50     76.92 o 
   1   2   1    14863.51    14881.74    142.03 o 
   2   2   1      855.18      805.62     37.65 o 
   3   2   1      134.73      235.72     37.31 o 
   4   2   1      308.18      247.91     51.75 o 
   5   2   1      293.63      234.69     37.21 o 
   6   2   1        8.49        7.02     40.70 o 
  -6   3   1       85.43      107.97     46.13 o 
  -5   3   1       42.47       11.92     28.74 o 
  -4   3   1       69.65       79.49     23.86 o 
  -3   3   1      635.27      634.53     34.66 o 
  -2   3   1     2411.76     2324.82    136.17 o 
  -1   3   1      713.88      717.60     26.23 o 
   0   3   1       76.05       90.31      9.93 o 
   1   3   1      719.33      748.96     48.71 o 
   2   3   1     2380.40     2225.91     49.95 o 
   3   3   1      629.64      619.70     40.27 o 
   4   3   1       71.78       54.26     19.17 o 
   5   3   1       45.31       38.18     37.58 o 
   6   3   1       83.97       93.14     43.16 o 
  -6   4   1       41.28      157.77     92.26 o 
  -5   4   1      104.16      110.67     57.38 o 
  -4   4   1       61.02       43.92     42.48 o 
  -3   4   1       90.19       80.80     16.94 o 
  -2   4   1      703.36      748.52     25.94 o 
  -1   4   1     1608.54     1740.37     30.97 o 
   0   4   1      112.79      113.31      9.69 o 
   1   4   1     1630.43     1690.02     54.04 o 
   2   4   1      696.20      741.42     33.76 o 
   3   4   1       86.59       64.02     17.13 o 
   4   4   1       60.00       91.44     45.60 o 
   5   4   1      103.42      102.94     36.70 o 
   6   4   1       41.51       36.56     35.04 o 
  -6   5   1       19.68       76.30     70.37 o 
  -5   5   1      306.17      301.12     50.55 o 
  -4   5   1      204.17      229.61     40.34 o 
  -3   5   1       24.63       15.60     15.83 o 
  -2   5   1      401.23      332.69     25.82 o 
  -1   5   1      305.06      305.14     13.33 o 
   0   5   1      588.63      572.80     18.05 o 
   1   5   1      305.81      313.90     14.47 o 
   2   5   1      391.09      335.71     19.57 o 
   3   5   1       25.49       41.98     18.12 o 
   4   5   1      204.07      210.58     39.53 o 
   5   5   1      309.49      326.20    117.34 o 
   6   5   1       19.82       73.41     86.33 o 
  -6   6   1       25.79       39.52     78.28 o 
  -5   6   1       85.18       79.76     36.89 o 
  -4   6   1      314.57      294.95    123.04 o 
  -3   6   1      474.84      428.72     37.24 o 
  -2   6   1       25.36       -4.59     12.88 o 
  -1   6   1       57.18       50.92      8.41 o 
   0   6   1      410.76      422.29     17.85 o 
   1   6   1       55.26       44.76      8.49 o 
   2   6   1       23.26       11.67     14.82 o 
   3   6   1      478.62      434.89     67.59 o 
   4   6   1      311.09      323.01     51.45 o 
   5   6   1       85.28       75.24     46.43 o 
   6   6   1       25.71       15.05     88.46 o 
  -6   7   1       17.70       24.34     50.63 o 
  -5   7   1       34.41       70.56     53.33 o 
  -4   7   1      197.58      236.05     39.26 o 
  -3   7   1      200.60      194.11     26.13 o 
  -2   7   1      641.51      640.17     34.72 o 
  -1   7   1      129.63       88.63     10.09 o 
   0   7   1       40.26       45.11     10.25 o 
   1   7   1      132.82      116.31     10.89 o 
   2   7   1      630.03      556.16     34.66 o 
   3   7   1      205.00      185.75     30.20 o 
   4   7   1      195.54      232.05     42.56 o 
   5   7   1       34.27       69.03     35.62 o 
   6   7   1       18.36       62.32    106.70 o 
  -5   8   1       28.89       44.71     53.04 o 
  -4   8   1       44.44       52.37     27.26 o 
  -3   8   1      130.37      139.98     22.93 o 
  -2   8   1       27.41       22.91     17.17 o 
  -1   8   1       95.55       96.79     14.59 o 
   0   8   1      144.05      150.75     13.95 o 
   1   8   1       98.04       92.31     13.93 o 
   2   8   1       29.34       23.41     16.84 o 
   3   8   1      130.49      130.32     24.11 o 
   4   8   1       44.75       24.83     26.07 o 
   5   8   1       29.13       17.61     49.60 o 
  -5   9   1       14.19       -8.46     54.86 o 
  -4   9   1       57.98       65.36     32.96 o 
  -3   9   1       53.02       77.71     23.23 o 
  -2   9   1      237.42      234.59     26.93 o 
  -1   9   1      177.46      183.07     25.73 o 
   0   9   1        6.77       -6.13     11.79 o 
   1   9   1      180.26      205.15     30.96 o 
   2   9   1      240.37      233.45     27.94 o 
   3   9   1       54.79       77.03     22.96 o 
   4   9   1       57.41       73.79     56.80 o 
   5   9   1       14.03       27.45     54.00 o 
  -4  10   1        8.34       28.57     24.05 o 
  -3  10   1       84.45      103.79     22.96 o 
  -2  10   1       70.50       65.54     22.42 o 
  -1  10   1      234.08      231.53     26.45 o 
   0  10   1      167.05      166.64     20.60 o 
   1  10   1      230.52      230.48     26.55 o 
   2  10   1       72.17       91.61     22.91 o 
   3  10   1       85.48       75.36     22.92 o 
   4  10   1        8.61       28.89     32.46 o 
  -4  11   1        0.73        6.60     27.19 o 
  -3  11   1       20.59       19.33     25.29 o 
  -2  11   1      115.51       87.39     22.90 o 
  -1  11   1      153.23      175.58     29.47 o 
   0  11   1       76.58       73.23     26.97 o 
   1  11   1      154.22      133.03     28.11 o 
   2  11   1      114.32      116.82     25.34 o 
   3  11   1       19.88       15.07     22.37 o 
   4  11   1        0.69       10.69     23.28 o 
  -3  12   1       47.39       39.68     30.63 o 
  -2  12   1       66.74       37.17     23.01 o 
  -1  12   1       18.06       16.01     31.55 o 
   0  12   1       88.46      113.65     36.54 o 
   1  12   1       18.14        9.73     28.50 o 
   2  12   1       66.59       87.55     33.22 o 
   3  12   1       47.28       47.88     30.63 o 
  -2  13   1       16.69        6.56     20.06 o 
  -1  13   1       19.87       41.65     32.75 o 
   0  13   1        0.81        7.18     33.80 o 
   1  13   1       19.73       32.57     34.81 o 
   2  13   1       16.96       22.09     21.39 o 
   1   0   2    14941.32    16087.96    734.12 o 
   2   0   2      829.24      789.62     40.61 o 
   3   0   2     1338.83     1157.67     57.70 o 
   4   0   2        6.93        5.96     20.62 o 
   5   0   2      140.78      136.59     36.46 o 
   6   0   2       36.44       39.89     43.36 o 
  -6   1   2       26.27       25.69     65.20 o 
  -5   1   2      114.80       86.12     38.41 o 
  -4   1   2      475.49      466.51     49.86 o 
  -3   1   2      136.25      144.77     22.14 o 
  -2   1   2      188.00      173.51     18.62 o 
  -1   1   2     8684.69     8986.02    313.78 o 
   1   1   2     8754.75     8212.51     91.08 o 
   2   1   2      189.02      158.68     31.92 o 
   3   1   2      142.05      155.64     35.87 o 
   4   1   2      473.83      405.31     58.52 o 
   5   1   2      114.56       61.18     33.95 o 
   6   1   2       26.50       14.14     54.87 o 
  -6   2   2       45.85       56.02     37.29 o 
  -5   2   2       23.81       18.75     32.24 o 
  -4   2   2       18.43       18.37     18.46 o 
  -3   2   2     1283.35     1315.91     43.64 o 
  -2   2   2     1362.80     1350.09     88.42 o 
  -1   2   2      899.17      956.26     97.06 o 
   0   2   2     8408.85     7963.75     97.15 o 
   1   2   2      909.78      969.85     45.29 o 
   2   2   2     1356.85     1334.43     47.71 o 
   3   2   2     1279.41     1306.52     60.04 o 
   4   2   2       17.56       22.81     19.88 o 
   5   2   2       21.41       31.46     25.98 o 
   6   2   2       46.13       88.01     47.63 o 
  -6   3   2       17.66       19.48     74.17 o 
  -5   3   2       73.84       67.36     36.81 o 
  -4   3   2      166.64      159.97     28.56 o 
  -3   3   2      218.76      229.19     22.88 o 
  -2   3   2      680.52      680.95     37.84 o 
  -1   3   2     5175.29     5017.29    254.47 o 
   0   3   2    10640.60    10678.03    170.21 o 
   1   3   2     5142.72     5105.92    163.27 o 
   2   3   2      687.21      820.90     32.64 o 
   3   3   2      213.69      250.52     39.75 o 
   4   3   2      166.34      102.72     21.89 o 
   5   3   2       73.82      101.63     58.14 o 
   6   3   2       17.83       27.78     43.98 o 
  -6   4   2       57.09       89.67     66.12 o 
  -5   4   2      133.56      207.09     43.64 o 
  -4   4   2     1122.64     1193.13     92.94 o 
  -3   4   2      453.36      420.10     26.46 o 
  -2   4   2      831.43      891.47     34.94 o 
  -1   4   2     2520.15     2601.73     78.65 o 
   0   4   2     1051.64     1030.19     27.81 o 
   1   4   2     2504.38     2591.66     72.63 o 
   2   4   2      828.94      875.02     67.24 o 
   3   4   2      446.20      350.95     31.88 o 
   4   4   2     1121.91     1193.15    145.91 o 
   5   4   2      132.91      152.41     38.34 o 
   6   4   2       56.33       49.04     36.17 o 
  -6   5   2        3.15      -37.24     78.88 o 
  -5   5   2       68.07       75.08     59.73 o 
  -4   5   2      185.00      157.72     79.26 o 
  -3   5   2       72.43       72.07     20.52 o 
  -2   5   2      517.68      539.46     33.87 o 
  -1   5   2      867.53      764.24     30.27 o 
   0   5   2        2.63       -2.24      6.18 o 
   1   5   2      854.75      771.91     34.69 o 
   2   5   2      522.03      541.11     24.92 o 
   3   5   2       76.46      100.75     23.13 o 
   4   5   2      183.69      142.53     37.10 o 
   5   5   2       68.38       65.56     35.33 o 
   6   5   2        2.97       10.60     37.27 o 
  -6   6   2        8.60       32.44     50.74 o 
  -5   6   2      231.72      318.73     91.19 o 
  -4   6   2       14.78       29.18     25.37 o 
  -3   6   2      299.93      316.00     28.58 o 
  -2   6   2      105.17      100.15     16.95 o 
  -1   6   2      342.95      314.50     13.70 o 
   0   6   2      238.93      223.83     13.98 o 
   1   6   2      342.79      342.02     15.77 o 
   2   6   2      107.87      101.14     14.43 o 
   3   6   2      293.22      278.68     32.23 o 
   4   6   2       16.42       11.51     29.78 o 
   5   6   2      230.84      260.67     50.52 o 
   6   6   2        8.59       49.85     76.30 o 
  -6   7   2        7.74       25.43     50.90 o 
  -5   7   2        5.25       14.75     41.98 o 
  -4   7   2        6.23       23.00     37.21 o 
  -3   7   2     1334.48     1484.09     85.82 o 
  -2   7   2      239.22      267.59     24.94 o 
  -1   7   2       82.37       76.24     10.15 o 
   0   7   2      617.76      589.08     28.00 o 
   1   7   2       88.11       82.88     11.90 o 
   2   7   2      232.99      222.10     24.10 o 
   3   7   2     1332.51     1310.66     95.50 o 
   4   7   2        6.04        8.99     25.23 o 
   5   7   2        5.16       -5.37     31.98 o 
   6   7   2        7.68      115.82     96.06 o 
  -5   8   2       64.89      129.59     63.95 o 
  -4   8   2      180.20      177.66     27.35 o 
  -3   8   2       18.30       22.62     16.02 o 
  -2   8   2       76.84       81.36     18.84 o 
  -1   8   2       17.08       14.49     11.76 o 
   0   8   2        0.22       -2.49      8.74 o 
   1   8   2       16.44       23.53     12.59 o 
   2   8   2       79.91       78.58     19.64 o 
   3   8   2       18.02        3.14     20.72 o 
   4   8   2      179.70      212.98     40.55 o 
   5   8   2       64.37       66.30     55.10 o 
  -5   9   2        6.72       38.71     52.37 o 
  -4   9   2        1.38       -8.85     26.23 o 
  -3   9   2      158.22      157.60     31.90 o 
  -2   9   2      126.28      121.66     21.74 o 
  -1   9   2       14.36       23.31     16.47 o 
   0   9   2       65.83       57.78     12.96 o 
   1   9   2       15.65       17.16     15.89 o 
   2   9   2      124.98      123.01     23.44 o 
   3   9   2      158.77      136.89     26.65 o 
   4   9   2        1.35       47.21     75.22 o 
   5   9   2        6.65       25.52     48.71 o 
  -4  10   2       47.70       67.16     31.70 o 
  -3  10   2        4.83       24.00     20.58 o 
  -2  10   2      204.67      199.01     27.14 o 
  -1  10   2      184.12      182.87     30.45 o 
   0  10   2       18.18       22.72     18.11 o 
   1  10   2      182.70      155.95     24.86 o 
   2  10   2      204.94      198.88     27.21 o 
   3  10   2        4.44        7.87     20.48 o 
   4  10   2       48.68       42.82     30.26 o 
  -4  11   2        1.89       14.26     24.20 o 
  -3  11   2       27.75       21.27     26.72 o 
  -2  11   2       19.04       36.32     22.44 o 
  -1  11   2       18.72       40.28     23.82 o 
   0  11   2      567.96      558.42     53.82 o 
   1  11   2       17.95       23.88     23.10 o 
   2  11   2       18.39       18.63     18.59 o 
   3  11   2       27.85       27.17     23.09 o 
   4  11   2        1.98       14.58     24.71 o 
  -3  12   2       15.01        8.46     21.87 o 
  -2  12   2       87.81      121.25     31.00 o 
  -1  12   2        2.80        4.23     19.40 o 
   0  12   2       24.66       25.59     32.11 o 
   1  12   2        2.90       18.94     28.96 o 
   2  12   2       88.35       99.93     25.80 o 
   3  12   2       14.92       24.45     20.64 o 
  -2  13   2       54.31       10.23     19.52 o 
  -1  13   2        1.93       15.73     30.37 o 
   0  13   2       24.52       52.42     33.64 o 
   1  13   2        1.99       26.07     29.68 o 
   2  13   2       54.19       32.24     29.87 o 
   1   0   3     7531.91     7093.23    218.87 o 
   2   0   3      348.34      348.91     34.12 o 
   3   0   3       15.98      -18.90     18.13 o 
   4   0   3      175.59      150.52     32.44 o 
   5   0   3       49.44       25.53     29.00 o 
   6   0   3       20.30        7.66     42.88 o 
  -6   1   3       28.78        4.86     66.88 o 
  -5   1   3      226.68      220.55     42.68 o 
  -4   1   3       73.88       70.27     26.40 o 
  -3   1   3     1395.90     1529.22     69.73 o 
  -2   1   3     1950.39     2119.33     70.90 o 
  -1   1   3     3505.62     3394.59    129.13 o 
   0   1   3    12031.56    10657.61    110.95 o 
   1   1   3     3527.22     3216.31    137.70 o 
   2   1   3     1938.26     1697.22     99.10 o 
   3   1   3     1391.26     1272.99    148.27 o 
   4   1   3       72.75       56.06     22.85 o 
   5   1   3      225.59      185.17     39.04 o 
   6   1   3       29.16      -30.40     60.80 o 
  -6   2   3       55.38       21.44     37.43 o 
  -5   2   3      151.46      141.37     33.84 o 
  -4   2   3      635.02      545.34     42.65 o 
  -3   2   3       13.19       31.97     17.94 o 
  -2   2   3     1894.74     2032.36     60.22 o 
  -1   2   3     8871.18     8824.06    189.84 o 
   0   2   3        3.67        1.96      4.42 o 
   1   2   3     8847.82     9225.90    487.19 o 
   2   2   3     1879.58     1858.19     56.84 o 
   3   2   3       12.52        8.24     14.66 o 
   4   2   3      642.53      601.30     40.62 o 
   5   2   3      150.83      127.98     33.89 o 
   6   2   3       54.10       54.25     39.16 o 
  -6   3   3        3.76       37.09     55.93 o 
  -5   3   3       98.34      117.09     37.32 o 
  -4   3   3      115.08      102.69     24.05 o 
  -3   3   3     1517.21     1583.40     71.46 o 
  -2   3   3      340.26      331.85     21.82 o 
  -1   3   3     1473.44     1476.96     31.38 o 
   0   3   3     4211.05     4360.15     46.21 o 
   1   3   3     1460.43     1709.77    173.04 o 
   2   3   3      346.19      323.03     24.49 o 
   3   3   3     1512.39     1761.16    194.82 o 
   4   3   3      112.38      122.97     23.90 o 
   5   3   3       96.11      108.80     38.94 o 
   6   3   3        3.99       12.85     41.79 o 
  -6   4   3       46.03       35.57     77.82 o 
  -5   4   3       26.23       37.60     35.02 o 
  -4   4   3       89.87       81.17     30.13 o 
  -3   4   3       86.70       79.99     15.76 o 
  -2   4   3       37.12       22.97     11.87 o 
  -1   4   3     1945.14     2006.15     39.64 o 
   0   4   3       11.80       18.24      7.44 o 
   1   4   3     1919.01     1965.03     58.59 o 
   2   4   3       36.24       72.23     18.49 o 
   3   4   3       90.44       93.20     15.98 o 
   4   4   3       89.25      164.18     33.69 o 
   5   4   3       26.27       35.19     27.59 o 
   6   4   3       46.33       27.49     35.17 o 
  -6   5   3       21.85       96.57     54.42 o 
  -5   5   3      221.09      268.01     46.79 o 
  -4   5   3      219.54      211.25     36.05 o 
  -3   5   3      104.87      109.15     23.06 o 
  -2   5   3      308.31      320.85     23.91 o 
  -1   5   3      962.56      899.63     43.46 o 
   0   5   3       15.85       11.63      6.84 o 
   1   5   3      960.00     1025.39     24.75 o 
   2   5   3      315.54      324.65     21.35 o 
   3   5   3      101.39       77.58     18.28 o 
   4   5   3      220.81      217.96     39.71 o 
   5   5   3      218.88      248.63     48.92 o 
   6   5   3       21.85       21.27     39.84 o 
  -6   6   3       12.38       60.64     53.39 o 
  -5   6   3        2.31        6.18     53.16 o 
  -4   6   3      105.35      118.03     28.96 o 
  -3   6   3      217.72      182.99     23.19 o 
  -2   6   3      205.56      224.59     20.79 o 
  -1   6   3      514.41      488.13     28.33 o 
   0   6   3      845.23      933.82     38.29 o 
   1   6   3      501.54      516.98     19.95 o 
   2   6   3      200.94      212.98     18.01 o 
   3   6   3      213.76      160.13     25.21 o 
   4   6   3      104.67      163.55     37.31 o 
   5   6   3        2.39      -10.31     30.40 o 
   6   6   3       12.62       -9.27     71.89 o 
  -6   7   3       10.92       61.46     57.58 o 
  -5   7   3       83.67       43.72     56.39 o 
  -4   7   3      345.98      410.25     41.01 o 
  -3   7   3       13.42       27.01     15.68 o 
  -2   7   3      475.16      440.96     29.70 o 
  -1   7   3       58.55       43.28      9.31 o 
   0   7   3       61.31       68.46     10.80 o 
   1   7   3       56.46       58.69     10.53 o 
   2   7   3      483.54      486.84     37.20 o 
   3   7   3       14.27        3.35     21.44 o 
   4   7   3      346.15      400.44     80.94 o 
   5   7   3       83.55      104.36     43.62 o 
   6   7   3       10.52       79.19     84.36 o 
  -5   8   3        8.58        8.54     43.74 o 
  -4   8   3        8.25       24.87     25.88 o 
  -3   8   3       76.36       82.44     20.98 o 
  -2   8   3      286.36      299.99     28.18 o 
  -1   8   3       76.39       64.32     13.01 o 
   0   8   3       92.16       72.69     13.26 o 
   1   8   3       72.81       74.21     13.80 o 
   2   8   3      292.82      299.31     28.22 o 
   3   8   3       76.37       86.57     23.74 o 
   4   8   3        8.70       19.56     27.98 o 
   5   8   3        8.78      -16.48     24.27 o 
  -5   9   3       13.94       54.96     52.19 o 
  -4   9   3      125.26      176.62     37.99 o 
  -3   9   3        2.28       22.21     27.82 o 
  -2   9   3       96.86       83.57     19.79 o 
  -1   9   3        3.25       -1.66     15.85 o 
   0   9   3       17.43       25.19     12.20 o 
   1   9   3        3.48       -0.10     11.58 o 
   2   9   3       93.79       90.58     23.05 o 
   3   9   3        2.06       11.95     16.96 o 
   4   9   3      126.26      239.27     51.88 o 
   5   9   3       13.57       35.21     51.31 o 
  -4  10   3        3.08      -15.98     26.70 o 
  -3  10   3       28.45       29.44     28.43 o 
  -2  10   3        0.44       11.58     18.76 o 
  -1  10   3      128.60      115.81     23.12 o 
   0  10   3       82.32       87.19     22.54 o 
   1  10   3      131.16      120.14     26.00 o 
   2  10   3        0.38       -6.44     19.66 o 
   3  10   3       28.41       -6.78     23.61 o 
   4  10   3        2.98      -16.51     26.99 o 
  -4  11   3        1.09        3.16     23.75 o 
  -3  11   3       12.26       31.90     24.56 o 
  -2  11   3       90.46       73.04     23.03 o 
  -1  11   3       85.51       57.00     21.04 o 
   0  11   3       16.77       42.41     27.21 o 
   1  11   3       83.91       85.93     24.46 o 
   2  11   3       90.36      118.88     25.98 o 
   3  11   3       12.62       27.33     25.96 o 
   4  11   3        1.36       70.80     53.90 o 
  -3  12   3       21.25       11.28     23.74 o 
  -2  12   3       83.94      112.04     30.69 o 
  -1  12   3       11.65       30.73     23.84 o 
   0  12   3       37.30      111.50     38.32 o 
   1  12   3       12.08       -5.21     27.66 o 
   2  12   3       83.66       87.17     25.43 o 
   3  12   3       21.09        7.70     24.11 o 
  -2  13   3       19.48       15.64     21.90 o 
  -1  13   3       25.28        1.28     35.37 o 
   0  13   3        2.08        0.41     28.03 o 
   1  13   3       25.42       30.60     44.76 o 
   2  13   3       19.52       -0.61     26.34 o 
   1   0   4     8223.61     8989.42    640.20 o 
   2   0   4      525.62      543.63     34.08 o 
   3   0   4        8.67       -3.81     16.28 o 
   4   0   4        1.14       13.45     24.91 o 
   5   0   4      246.95      228.72     45.04 o 
   6   0   4        4.42        5.93     44.08 o 
  -6   1   4       58.14       60.04     64.60 o 
  -5   1   4      154.92      155.19     81.01 o 
  -4   1   4      450.65      457.40     51.90 o 
  -3   1   4      299.53      262.37     33.33 o 
  -2   1   4      907.38      965.64     46.86 o 
  -1   1   4    10400.07    10487.15    137.22 o 
   0   1   4      884.07      900.13     51.99 o 
   1   1   4    10435.12    10319.63    696.57 o 
   2   1   4      884.96      791.78     50.76 o 
   3   1   4      296.92      252.00     30.31 o 
   4   1   4      446.33      394.37     72.20 o 
   5   1   4      154.73      119.70     32.98 o 
   6   1   4       61.77       63.67     28.19 o 
  -6   2   4        4.10       19.21     39.49 o 
  -5   2   4      305.38      322.85     41.19 o 
  -4   2   4       23.58       52.65     22.27 o 
  -3   2   4      402.77      431.52     32.15 o 
  -2   2   4      927.63      967.56     49.89 o 
  -1   2   4       66.50       66.90      9.53 o 
   0   2   4      212.66      200.98      9.30 o 
   2   2   4      899.99      831.73     29.84 o 
   3   2   4      404.03      398.62     28.77 o 
   4   2   4       22.64       17.31     18.93 o 
   5   2   4      304.42      274.01     44.87 o 
   6   2   4        3.84       -1.30     40.85 o 
  -6   3   4      101.95      127.52     82.23 o 
  -5   3   4      189.43      164.84     32.55 o 
  -4   3   4      738.11      731.53     47.15 o 
  -3   3   4      139.97      188.26     23.77 o 
  -2   3   4      635.87      622.99     36.26 o 
  -1   3   4      406.92      390.40     15.81 o 
   0   3   4      455.81      561.33    119.07 o 
   1   3   4      400.34      398.05     34.78 o 
   2   3   4      620.90      554.33     49.29 o 
   3   3   4      136.57      165.35     25.38 o 
   4   3   4      739.96      704.88     52.27 o 
   5   3   4      189.06      158.53     53.50 o 
   6   3   4       99.82      144.77     49.48 o 
  -6   4   4       12.06        9.42     75.24 o 
  -5   4   4       60.54       15.51     33.25 o 
  -4   4   4       18.37       21.85     20.46 o 
  -3   4   4      221.24      199.16     21.17 o 
  -2   4   4     1006.06     1126.14     34.76 o 
  -1   4   4      852.35      829.09     33.62 o 
   0   4   4     3589.15     3463.43     56.77 o 
   1   4   4      840.72      901.68     44.29 o 
   2   4   4     1030.45     1083.01     38.51 o 
   3   4   4      218.33      200.70     19.48 o 
   4   4   4       17.42       24.77     28.57 o 
   5   4   4       59.68       37.47     30.95 o 
   6   4   4       11.85       50.05     44.07 o 
  -6   5   4       53.79       76.76     54.49 o 
  -5   5   4       31.44      -11.25     56.39 o 
  -4   5   4      146.26      122.61     30.42 o 
  -3   5   4      444.69      423.96     28.22 o 
  -2   5   4      535.04      497.10     31.26 o 
  -1   5   4     2093.24     1979.23     76.45 o 
   0   5   4       41.80       35.85      7.35 o 
   1   5   4     2081.51     2024.24     55.34 o 
   2   5   4      525.39      496.81     27.10 o 
   3   5   4      449.05      413.56     34.09 o 
   4   5   4      142.57      152.21     36.38 o 
   5   5   4       30.56       47.54     33.65 o 
   6   5   4       54.40      104.56     46.80 o 
  -6   6   4       37.69       64.32     63.53 o 
  -5   6   4       63.62       10.73     39.14 o 
  -4   6   4      318.75      313.68     36.06 o 
  -3   6   4       40.35       31.95     18.50 o 
  -2   6   4      527.87      499.11     28.20 o 
  -1   6   4      143.47      122.40      9.24 o 
   0   6   4      201.14      216.33     15.32 o 
   1   6   4      144.79      165.91     13.41 o 
   2   6   4      520.87      478.97     28.32 o 
   3   6   4       39.10       50.87     25.75 o 
   4   6   4      319.03      284.07     51.68 o 
   5   6   4       62.64       91.48     40.73 o 
   6   6   4       38.03       17.58     32.79 o 
  -6   7   4       47.04      170.77     68.18 o 
  -5   7   4       84.98      100.95     53.31 o 
  -4   7   4      135.01      140.87     25.78 o 
  -3   7   4       29.19       38.71     17.75 o 
  -2   7   4      155.27      131.67     19.16 o 
  -1   7   4       76.07       71.19     12.67 o 
   0   7   4      120.96      129.57     12.54 o 
   1   7   4       77.90       83.75     11.96 o 
   2   7   4      154.63      165.63     25.77 o 
   3   7   4       30.03       22.95     21.57 o 
   4   7   4      136.11      211.19     43.99 o 
   5   7   4       84.97      121.48     42.27 o 
   6   7   4       47.55       83.60     90.59 o 
  -5   8   4       56.67       59.48     44.70 o 
  -4   8   4       50.79       52.86     26.54 o 
  -3   8   4      133.34      118.12     28.57 o 
  -2   8   4      522.25      522.31     58.31 o 
  -1   8   4      505.40      511.04     30.46 o 
   0   8   4        0.08        1.65     10.91 o 
   1   8   4      514.40      495.94     30.15 o 
   2   8   4      520.41      521.50     39.95 o 
   3   8   4      135.76      138.09     40.32 o 
   4   8   4       50.83       21.87     35.72 o 
   5   8   4       56.48       74.89     39.49 o 
  -5   9   4       63.12      149.04     64.62 o 
  -4   9   4        9.75       25.22     27.62 o 
  -3   9   4      161.91      153.83     24.72 o 
  -2   9   4       85.35       99.20     21.33 o 
  -1   9   4        7.15       11.26     16.91 o 
   0   9   4       63.01       53.80     13.27 o 
   1   9   4        7.49       14.73     13.44 o 
   2   9   4       86.56       93.05     21.94 o 
   3   9   4      160.10      163.97     26.89 o 
   4   9   4       10.31        4.48     21.56 o 
   5   9   4       63.77      120.01     63.23 o 
  -4  10   4       12.90        1.97     32.39 o 
  -3  10   4       12.56        4.57     24.53 o 
  -2  10   4       43.70       28.17     20.45 o 
  -1  10   4      207.66      257.39     28.41 o 
   0  10   4       13.42        9.94     19.02 o 
   1  10   4      208.86      187.16     25.46 o 
   2  10   4       44.15       70.43     22.41 o 
   3  10   4       13.35        2.86     21.52 o 
   4  10   4       13.38       15.22     28.73 o 
  -4  11   4        6.81       29.84     30.00 o 
  -3  11   4       48.97       57.90     28.92 o 
  -2  11   4       11.83       35.74     21.25 o 
  -1  11   4       46.17       18.66     25.75 o 
   0  11   4        1.54       19.94     27.03 o 
   1  11   4       47.02       53.04     23.26 o 
   2  11   4       11.90       34.18     23.18 o 
   3  11   4       47.91       57.27     27.11 o 
   4  11   4        6.75       26.05     54.92 o 
  -3  12   4       11.82        9.93     20.25 o 
  -2  12   4       55.16       46.67     30.04 o 
  -1  12   4      106.75      144.12     29.00 o 
   0  12   4        0.08       45.76     34.96 o 
   1  12   4      106.66      108.19     33.55 o 
   2  12   4       55.19       69.52     26.50 o 
   3  12   4       11.34       16.08     23.85 o 
  -2  13   4        0.99        0.01     32.15 o 
  -1  13   4        8.11       18.91     33.45 o 
   0  13   4        0.00       -0.46     33.42 o 
   1  13   4        8.30       16.90     35.37 o 
   2  13   4        0.91       45.05     34.78 o 
   1   0   5       39.46       22.44     10.09 o 
   2   0   5     2761.02     2513.15     69.16 o 
   3   0   5      131.52      147.37     28.57 o 
   4   0   5      620.64      527.48     72.20 o 
   5   0   5       17.43       53.55     33.05 o 
   6   0   5      118.21       95.34     35.27 o 
  -6   1   5       16.66       59.73     63.23 o 
  -5   1   5       69.47       61.83     36.52 o 
  -4   1   5       48.38       22.01     27.46 o 
  -3   1   5       96.96      126.58     29.02 o 
  -2   1   5      893.13     1072.16     99.17 o 
  -1   1   5     2519.53     2470.90    130.40 o 
   0   1   5     2748.68     2765.02    141.51 o 
   1   1   5     2524.16     2218.71    104.02 o 
   2   1   5      868.04      789.64     37.50 o 
   3   1   5       93.11       68.57     22.25 o 
   4   1   5       49.46       25.87     24.04 o 
   5   1   5       71.63       60.54     32.30 o 
   6   1   5       17.11       11.90     32.42 o 
  -6   2   5       20.63      129.50     82.23 o 
  -5   2   5      212.87      253.26     46.48 o 
  -4   2   5      863.34      905.78     52.20 o 
  -3   2   5       74.45       83.80     19.45 o 
  -2   2   5     3210.08     3365.49    119.67 o 
  -1   2   5     9182.42     8903.58    259.15 o 
   0   2   5    19090.44    18676.34    155.59 o 
   1   2   5     9148.44     9011.90    239.23 o 
   2   2   5     3245.01     3224.01     58.00 o 
   3   2   5       72.40       67.94     17.26 o 
   4   2   5      857.73      862.74     46.96 o 
   5   2   5      213.52      179.72     45.67 o 
   6   2   5       21.70       90.05     47.40 o 
  -6   3   5       25.43       50.16     65.05 o 
  -5   3   5       16.06       32.71     26.78 o 
  -4   3   5      167.45      153.07     26.97 o 
  -3   3   5      693.52      785.10     42.18 o 
  -2   3   5     3242.71     3460.73     96.68 o 
  -1   3   5       26.37       30.24      7.83 o 
   0   3   5      175.68      162.73     14.13 o 
   1   3   5       27.55       50.15      9.39 o 
   2   3   5     3215.06     3033.70    119.84 o 
   3   3   5      687.05      772.93     48.69 o 
   4   3   5      169.21      189.42     34.08 o 
   5   3   5       17.14       12.01     31.16 o 
   6   3   5       24.58       47.36     35.13 o 
  -6   4   5       76.24       83.10     50.89 o 
  -5   4   5       37.38       17.00     30.89 o 
  -4   4   5      517.03      512.88     42.42 o 
  -3   4   5      234.75      224.39     23.41 o 
  -2   4   5     2018.53     1992.88     45.92 o 
  -1   4   5     3049.05     3090.19     46.09 o 
   0   4   5      112.23      112.32     10.39 o 
   1   4   5     3072.70     3150.84     55.81 o 
   2   4   5     2014.32     1920.94     51.08 o 
   3   4   5      234.99      250.44     28.58 o 
   4   4   5      518.84      421.57    108.22 o 
   5   4   5       36.27       52.01     36.44 o 
   6   4   5       74.01      105.75     48.78 o 
  -6   5   5        5.96      -24.14     54.32 o 
  -5   5   5      108.20       99.43     47.11 o 
  -4   5   5      153.63      136.67     23.78 o 
  -3   5   5       71.70       67.21     16.78 o 
  -2   5   5       82.45       80.29     14.75 o 
  -1   5   5      514.10      479.93     21.77 o 
   0   5   5      359.31      305.58     14.33 o 
   1   5   5      506.59      491.23     33.41 o 
   2   5   5       84.04       79.34     15.90 o 
   3   5   5       71.30       63.29     19.48 o 
   4   5   5      154.32      168.86     46.51 o 
   5   5   5      108.75      124.82     40.06 o 
   6   5   5        6.35        4.18     40.59 o 
  -6   6   5       30.45       31.39     52.74 o 
  -5   6   5       33.54       61.56     52.34 o 
  -4   6   5      204.71      314.74     40.85 o 
  -3   6   5      229.08      213.70     33.85 o 
  -2   6   5      118.10      109.04     16.05 o 
  -1   6   5      242.61      232.61     13.66 o 
   0   6   5       91.71      125.89     15.03 o 
   1   6   5      246.35      268.54     15.85 o 
   2   6   5      113.58       97.00     15.39 o 
   3   6   5      229.79      210.62     33.20 o 
   4   6   5      198.47      255.25    109.28 o 
   5   6   5       34.22       31.70     36.90 o 
   6   6   5       29.76       43.87     45.15 o 
  -5   7   5        4.86       62.98     45.09 o 
  -4   7   5       55.99       85.84     29.70 o 
  -3   7   5      116.60      117.82     21.84 o 
  -2   7   5      113.91      131.22     19.10 o 
  -1   7   5        5.25       -3.33      7.90 o 
   0   7   5       17.21       23.50      9.52 o 
   1   7   5        4.67       -5.28      8.38 o 
   2   7   5      112.85      111.09     21.38 o 
   3   7   5      116.14      116.66     25.29 o 
   4   7   5       54.38       84.31     59.20 o 
   5   7   5        4.96       12.66     42.18 o 
  -5   8   5       62.38       93.36     56.44 o 
  -4   8   5       19.01       23.03     29.64 o 
  -3   8   5      169.94      170.28     26.98 o 
  -2   8   5      116.01       93.86     18.90 o 
  -1   8   5      286.51      279.30     24.41 o 
   0   8   5      181.83      150.58     15.20 o 
   1   8   5      287.10      258.42     17.73 o 
   2   8   5      116.19       93.05     21.89 o 
   3   8   5      172.76      152.50     26.68 o 
   4   8   5       19.01       41.37     30.82 o 
   5   8   5       62.82       79.68     40.45 o 
  -5   9   5        3.48       50.80     89.83 o 
  -4   9   5       22.33       26.23     27.36 o 
  -3   9   5       11.91       26.38     23.23 o 
  -2   9   5      232.28      241.64     26.18 o 
  -1   9   5       85.39       88.53     18.65 o 
   0   9   5        3.25        7.88     10.61 o 
   1   9   5       84.09       90.71     16.71 o 
   2   9   5      235.62      249.36     29.90 o 
   3   9   5       11.66       21.71     22.74 o 
   4   9   5       22.63        2.45     32.24 o 
   5   9   5        3.47       57.04     39.57 o 
  -4  10   5        2.17       27.22     32.01 o 
  -3  10   5       56.22       74.55     29.09 o 
  -2  10   5       35.77      135.03     67.96 o 
  -1  10   5       89.96       80.82     20.54 o 
   0  10   5       12.25       14.89     17.44 o 
   1  10   5       88.29       91.35     25.14 o 
   2  10   5       35.26       39.80     18.73 o 
   3  10   5       57.03       32.23     24.89 o 
   4  10   5        1.94        9.59     27.01 o 
  -4  11   5       10.69       10.11     24.82 o 
  -3  11   5       18.20       28.63     27.70 o 
  -2  11   5       40.90       48.83     20.53 o 
  -1  11   5      110.86      114.49     25.17 o 
   0  11   5      112.64       88.78     24.09 o 
   1  11   5      107.48      104.55     24.69 o 
   2  11   5       40.72       41.57     23.58 o 
   3  11   5       17.61       13.77     25.09 o 
   4  11   5       10.57       53.26     33.82 o 
  -3  12   5       41.90       34.13     24.75 o 
  -2  12   5        5.24        9.06     27.99 o 
  -1  12   5       13.81       36.02     23.39 o 
   0  12   5       89.00       49.95     31.77 o 
   1  12   5       14.24       32.83     33.41 o 
   2  12   5        5.12       20.16     23.76 o 
   3  12   5       42.08       43.18     24.06 o 
  -2  13   5        9.77       30.56     37.26 o 
  -1  13   5       34.51       27.57     30.59 o 
   0  13   5        0.09       -0.97     33.85 o 
   1  13   5       35.18       10.79     34.80 o 
   2  13   5        9.84        1.42     33.08 o 
   0   0   6      230.16      199.41     15.50 o 
   1   0   6     3626.95     4563.83    281.09 o 
   2   0   6     1815.65     2252.73    176.99 o 
   3   0   6      416.96      358.23     37.39 o 
   4   0   6       49.93       51.72     27.18 o 
   5   0   6      304.26      337.77     48.61 o 
   6   0   6      179.71      154.92     88.23 o 
  -6   1   6       11.36       46.29     38.37 o 
  -5   1   6      210.35      163.60     41.87 o 
  -4   1   6      225.36      199.51     49.09 o 
  -3   1   6      710.79      919.91     55.98 o 
  -2   1   6     1165.08     1319.02     61.40 o 
  -1   1   6     8272.02     8068.25    190.20 o 
   0   1   6     1725.17     1893.64    107.94 o 
   1   1   6     8324.37     7640.61    301.65 o 
   2   1   6     1170.74     1100.14     43.65 o 
   3   1   6      720.94      842.21     48.99 o 
   4   1   6      223.97      186.35     33.19 o 
   5   1   6      209.99      205.41     71.21 o 
   6   1   6       11.89       33.96     30.08 o 
  -6   2   6       70.65      111.91     56.46 o 
  -5   2   6      337.77      364.15     43.99 o 
  -4   2   6      272.71      214.62     29.47 o 
  -3   2   6     2138.26     2094.45     71.22 o 
  -2   2   6      887.14      885.97     33.60 o 
  -1   2   6    11267.74    11029.32    106.07 o 
   0   2   6    10273.05    10527.19    130.91 o 
   1   2   6    11305.81    11248.07    118.40 o 
   2   2   6      897.74      891.03     74.24 o 
   3   2   6     2138.42     2126.82     60.75 o 
   4   2   6      273.57      234.10     28.55 o 
   5   2   6      339.03      305.66     44.31 o 
   6   2   6       71.20       61.86     44.38 o 
  -6   3   6        0.24       10.17     50.18 o 
  -5   3   6      196.01      181.39     35.18 o 
  -4   3   6      179.46      188.83     28.99 o 
  -3   3   6      364.99      372.91     31.44 o 
  -2   3   6      820.08      874.17     28.71 o 
  -1   3   6      163.56      147.37     10.68 o 
   0   3   6     3933.84     3823.20     74.84 o 
   1   3   6      177.60      184.41     15.85 o 
   2   3   6      810.11      757.33    110.31 o 
   3   3   6      358.99      367.42     38.74 o 
   4   3   6      176.14      172.67     31.46 o 
   5   3   6      196.68      180.11     60.95 o 
   6   3   6        0.26      -10.19     32.72 o 
  -6   4   6        4.50        0.29     49.44 o 
  -5   4   6      185.24      163.03     52.32 o 
  -4   4   6       56.93       28.05     19.88 o 
  -3   4   6     1235.91     1162.74     65.08 o 
  -2   4   6      234.82      239.33     20.60 o 
  -1   4   6     1655.36     1649.69     47.94 o 
   0   4   6      974.99      991.62     23.43 o 
   1   4   6     1640.14     1590.58     33.16 o 
   2   4   6      231.15      238.28     23.86 o 
   3   4   6     1236.73     1129.18     54.50 o 
   4   4   6       57.65       74.62     27.64 o 
   5   4   6      185.39      166.13     56.39 o 
   6   4   6        4.13       58.36     44.12 o 
  -6   5   6       23.29       29.06     45.49 o 
  -5   5   6        9.81      -46.72     36.50 o 
  -4   5   6        6.70        7.19     18.98 o 
  -3   5   6      169.13      137.15     18.01 o 
  -2   5   6     1223.05     1289.44     37.60 o 
  -1   5   6       31.40       40.91     10.58 o 
   0   5   6       38.18       28.61      8.49 o 
   1   5   6       36.20       41.93      9.39 o 
   2   5   6     1232.07     1288.44     77.60 o 
   3   5   6      169.03      156.20     25.62 o 
   4   5   6        6.45       -0.76     23.56 o 
   5   5   6        9.59      -17.40     29.51 o 
   6   5   6       22.64       58.91     42.28 o 
  -6   6   6        1.89      -17.83     44.79 o 
  -5   6   6       50.36       84.76     42.36 o 
  -4   6   6      148.70      164.40     45.22 o 
  -3   6   6      107.19       81.62     16.04 o 
  -2   6   6      153.18      145.17     16.04 o 
  -1   6   6      416.42      364.17     15.10 o 
   0   6   6        7.58       40.39     14.46 o 
   1   6   6      419.70      434.23     19.53 o 
   2   6   6      149.38      116.86     16.88 o 
   3   6   6      102.13       93.63     35.57 o 
   4   6   6      151.20      167.20     38.63 o 
   5   6   6       52.02       36.79     50.39 o 
   6   6   6        2.14        4.26     40.41 o 
  -5   7   6       10.24       25.90     42.23 o 
  -4   7   6      126.27      110.84     34.74 o 
  -3   7   6      280.06      269.08     26.90 o 
  -2   7   6      109.69      100.28     18.33 o 
  -1   7   6      122.11      130.68     13.49 o 
   0   7   6      567.61      546.28     21.96 o 
   1   7   6      125.77      124.82     12.84 o 
   2   7   6      105.63       85.60     21.84 o 
   3   7   6      278.89      256.29     38.63 o 
   4   7   6      127.04      131.94     57.30 o 
   5   7   6       10.12       22.12     33.10 o 
  -5   8   6        8.63      -14.92     47.18 o 
  -4   8   6      168.03      194.99     39.68 o 
  -3   8   6       39.05       34.17     17.21 o 
  -2   8   6       31.11       31.62     15.02 o 
  -1   8   6       80.64       95.83     17.36 o 
   0   8   6      133.46      133.24     14.52 o 
   1   8   6       78.44       92.44     13.92 o 
   2   8   6       32.51       44.22     19.88 o 
   3   8   6       41.11       62.97     24.15 o 
   4   8   6      166.74      158.87     34.43 o 
   5   8   6        8.80       46.26     36.25 o 
  -5   9   6       33.54       47.67     52.28 o 
  -4   9   6       22.08       42.49     32.17 o 
  -3   9   6       59.10       25.86     27.18 o 
  -2   9   6       22.88       23.07     17.71 o 
  -1   9   6       28.57       36.88     17.26 o 
   0   9   6      174.89      138.92     16.86 o 
   1   9   6       29.85       48.93     15.75 o 
   2   9   6       24.26       33.33     19.58 o 
   3   9   6       60.91       53.00     25.46 o 
   4   9   6       22.43       61.93     38.30 o 
   5   9   6       33.65       30.07     37.09 o 
  -4  10   6       31.60       29.93     29.81 o 
  -3  10   6        3.52       10.49     22.70 o 
  -2  10   6       69.31       43.27     21.30 o 
  -1  10   6       37.43       36.68     18.35 o 
   0  10   6      155.69      168.23     24.91 o 
   1  10   6       37.71       30.28     21.86 o 
   2  10   6       68.90       64.19     24.38 o 
   3  10   6        3.50        4.53     22.51 o 
   4  10   6       32.21       65.76     31.83 o 
  -4  11   6        1.34        7.81     23.64 o 
  -3  11   6       21.25       -7.94     20.87 o 
  -2  11   6       30.92       43.91     30.69 o 
  -1  11   6       11.88       31.58     20.26 o 
   0  11   6       38.41       48.78     22.43 o 
   1  11   6       11.77       50.64     29.98 o 
   2  11   6       29.77       56.78     22.73 o 
   3  11   6       21.34       50.84     25.85 o 
   4  11   6        1.29       -8.24     24.64 o 
  -3  12   6        1.47       -4.96     22.07 o 
  -2  12   6       23.54       62.01     32.81 o 
  -1  12   6       23.06       24.65     24.89 o 
   0  12   6        6.60        2.01     29.17 o 
   1  12   6       23.52        9.69     32.74 o 
   2  12   6       23.37       20.86     22.07 o 
   3  12   6        1.45        7.66     23.64 o 
  -2  13   6       65.42        1.81     34.27 o 
  -1  13   6        9.80        5.47     38.76 o 
   0  13   6        4.60        5.99     28.77 o 
   1  13   6        9.81       19.64     29.50 o 
   2  13   6       65.15       90.72     38.19 o 
   1   0   7     1943.42     2073.51    140.94 o 
   2   0   7       26.55       21.13     12.29 o 
   3   0   7       18.07       47.36     20.67 o 
   4   0   7        0.67      -15.78     23.73 o 
   5   0   7       64.87       30.94     33.82 o 
   6   0   7        3.84        8.07     35.99 o 
  -6   1   7       21.34       18.88     36.63 o 
  -5   1   7      233.63      197.66     40.22 o 
  -4   1   7       34.13       23.23     24.04 o 
  -3   1   7      372.54      349.77     40.03 o 
  -2   1   7      459.66      476.22     37.01 o 
  -1   1   7      863.27      844.11     22.92 o 
   0   1   7       20.42       25.41      6.62 o 
   1   1   7      852.28      808.45     52.01 o 
   2   1   7      463.34      458.68     21.29 o 
   3   1   7      365.91      343.64     39.14 o 
   4   1   7       34.55       21.42     25.05 o 
   5   1   7      232.77      218.06     80.33 o 
   6   1   7       21.48       37.28     63.46 o 
  -6   2   7       32.09       87.61     61.13 o 
  -5   2   7       23.30       49.20     26.66 o 
  -4   2   7      185.12      141.86     28.82 o 
  -3   2   7       19.99       73.39     19.66 o 
  -2   2   7      281.73      276.90     17.47 o 
  -1   2   7     2325.26     2373.00     42.05 o 
   0   2   7     9483.98    10346.87    266.08 o 
   1   2   7     2383.58     2569.00     55.49 o 
   2   2   7      286.10      237.95     15.07 o 
   3   2   7       19.89       45.06     16.85 o 
   4   2   7      185.64      147.52     26.04 o 
   5   2   7       23.35       32.24     30.19 o 
   6   2   7       31.70        0.46     53.20 o 
  -6   3   7        1.56       -3.68     44.29 o 
  -5   3   7      115.94      128.59     35.44 o 
  -4   3   7      318.82      312.04     31.72 o 
  -3   3   7      405.72      391.35     44.21 o 
  -2   3   7      637.24      681.85     28.62 o 
  -1   3   7      431.81      404.44     15.42 o 
   0   3   7     3293.52     3471.24     91.67 o 
   1   3   7      439.10      401.87     20.71 o 
   2   3   7      642.98      633.92     33.33 o 
   3   3   7      405.95      403.66     26.91 o 
   4   3   7      314.54      301.87     40.33 o 
   5   3   7      116.57      181.63     57.91 o 
   6   3   7        1.67       13.53     54.11 o 
  -6   4   7       41.06       62.25     45.46 o 
  -5   4   7       16.44       40.69     29.71 o 
  -4   4   7      248.55      236.63     39.48 o 
  -3   4   7       60.03       78.34     15.12 o 
  -2   4   7       33.89       21.05     10.27 o 
  -1   4   7     6066.11     6395.08     66.05 o 
   0   4   7      118.72      131.58     10.31 o 
   1   4   7     6050.88     6137.46    206.22 o 
   2   4   7       35.93       37.18     15.23 o 
   3   4   7       61.73       84.21     29.33 o 
   4   4   7      249.18      196.39     34.41 o 
   5   4   7       16.27       39.97     43.93 o 
   6   4   7       41.92       73.86     45.61 o 
  -6   5   7        8.84      -19.62     48.34 o 
  -5   5   7       36.77       58.30     42.88 o 
  -4   5   7      182.66      171.33     29.03 o 
  -3   5   7      351.69      312.57     23.37 o 
  -2   5   7      363.61      336.85     20.07 o 
  -1   5   7     1401.52     1273.02     43.53 o 
   0   5   7        4.58        0.62      7.07 o 
   1   5   7     1389.38     1396.31     45.98 o 
   2   5   7      357.14      367.39     26.28 o 
   3   5   7      346.44      266.21     37.24 o 
   4   5   7      182.62      209.29     44.99 o 
   5   5   7       35.69       16.22     39.29 o 
   6   5   7        8.57       35.09     54.79 o 
  -6   6   7       19.91        1.18     52.11 o 
  -5   6   7       11.32       37.10     46.27 o 
  -4   6   7       38.13       67.72     25.50 o 
  -3   6   7      147.23      105.41     16.66 o 
  -2   6   7       22.00       14.02     11.19 o 
  -1   6   7      539.16      512.66     26.03 o 
   0   6   7      450.06      455.45     19.02 o 
   1   6   7      531.61      555.09     23.99 o 
   2   6   7       22.35       22.23     12.00 o 
   3   6   7      147.08      145.91     39.52 o 
   4   6   7       38.81       57.30     39.21 o 
   5   6   7       11.52        4.42     27.97 o 
   6   6   7       20.51       -7.36     64.29 o 
  -5   7   7      193.85      318.91     64.16 o 
  -4   7   7      243.93      216.02     39.52 o 
  -3   7   7      271.47      291.98     26.99 o 
  -2   7   7       27.36       34.57     15.96 o 
  -1   7   7      122.40      113.15     12.45 o 
   0   7   7      195.28      185.55     14.99 o 
   1   7   7      121.67      112.18     13.43 o 
   2   7   7       28.43       28.67     15.76 o 
   3   7   7      277.96      300.42     42.04 o 
   4   7   7      242.94      233.42     44.38 o 
   5   7   7      191.87      243.72     57.68 o 
  -5   8   7       13.59       23.19     39.00 o 
  -4   8   7       80.03       93.43     30.16 o 
  -3   8   7      398.35      419.12     73.56 o 
  -2   8   7      143.61      144.48     20.49 o 
  -1   8   7      123.57      126.65     18.37 o 
   0   8   7      683.62      679.43     29.60 o 
   1   8   7      123.24      164.80     15.40 o 
   2   8   7      144.14      170.16     28.19 o 
   3   8   7      401.11      434.37     40.32 o 
   4   8   7       80.21       64.12     34.10 o 
   5   8   7       13.66       38.53     43.57 o 
  -5   9   7       23.20       75.93     50.99 o 
  -4   9   7       46.07       70.60     36.01 o 
  -3   9   7       64.48       59.36     26.33 o 
  -2   9   7       27.10       43.20     18.05 o 
  -1   9   7      287.50      241.57     24.98 o 
   0   9   7       45.38       34.95     13.56 o 
   1   9   7      289.43      271.32     22.99 o 
   2   9   7       28.63       32.84     18.07 o 
   3   9   7       65.09       35.95     26.08 o 
   4   9   7       47.13       89.52     62.01 o 
   5   9   7       23.36       28.97     39.19 o 
  -4  10   7       14.62       22.14     23.26 o 
  -3  10   7       37.95       26.56     22.07 o 
  -2  10   7       62.87       67.89     19.85 o 
  -1  10   7       81.03      110.98     21.26 o 
   0  10   7      395.34      435.39     35.55 o 
   1  10   7       80.47       64.63     20.67 o 
   2  10   7       62.19       65.00     24.52 o 
   3  10   7       37.37       17.09     18.71 o 
   4  10   7       14.59       16.58     29.21 o 
  -4  11   7       15.52      -10.18     24.70 o 
  -3  11   7        4.81       16.14     25.43 o 
  -2  11   7       79.87      108.96     32.43 o 
  -1  11   7        0.77        9.22     19.00 o 
   0  11   7      145.18      143.28     25.73 o 
   1  11   7        0.66       32.45     31.12 o 
   2  11   7       79.78      105.01     26.06 o 
   3  11   7        4.61        5.85     24.44 o 
   4  11   7       15.00       60.36     34.84 o 
  -3  12   7       21.40       -3.19     17.29 o 
  -2  12   7       60.78       88.31     33.40 o 
  -1  12   7       35.46       43.94     25.54 o 
   0  12   7       13.14       17.68     30.13 o 
   1  12   7       36.05       -0.76     26.84 o 
   2  12   7       60.38       69.54     26.96 o 
   3  12   7       20.99       40.77     24.89 o 
  -1  13   7        3.61       26.14     52.89 o 
   0  13   7        0.18        1.76     35.23 o 
   1  13   7        3.71       30.04     35.80 o 
   0   0   8    10543.17     9561.24    196.83 o 
   1   0   8     3863.00     4394.61    276.61 o 
   2   0   8     1770.55     2162.90    178.57 o 
   3   0   8        6.04        0.14     21.07 o 
   4   0   8      140.29      140.78     34.06 o 
   5   0   8        0.62       18.51     31.54 o 
   6   0   8       60.45       61.56     54.72 o 
  -6   1   8       94.72       53.69     38.39 o 
  -5   1   8       25.39        9.84     30.09 o 
  -4   1   8      783.07      799.48     86.86 o 
  -3   1   8       51.63       35.96     19.78 o 
  -2   1   8     1430.31     1495.57    153.86 o 
  -1   1   8     4354.55     4168.72     49.25 o 
   0   1   8     4893.99     4680.04    191.52 o 
   1   1   8     4336.75     4008.68     68.14 o 
   2   1   8     1413.96     1418.01     65.46 o 
   3   1   8       53.80       15.44     16.76 o 
   4   1   8      785.42      662.12    126.91 o 
   5   1   8       25.62       13.99     32.32 o 
   6   1   8       97.50      125.03     40.40 o 
  -6   2   8        6.29       41.43     35.01 o 
  -5   2   8      271.99      305.80     36.33 o 
  -4   2   8       46.66       33.18     20.41 o 
  -3   2   8      923.68      999.55     39.72 o 
  -2   2   8     1670.99     1651.65     45.19 o 
  -1   2   8      253.86      244.72     14.98 o 
   0   2   8    10814.56    11234.19    257.27 o 
   1   2   8      257.96      287.92     38.79 o 
   2   2   8     1655.19     1534.05     41.48 o 
   3   2   8      923.40      963.36     42.95 o 
   4   2   8       47.41       31.96     22.67 o 
   5   2   8      271.54      261.87     41.25 o 
   6   2   8        6.19      -38.45     50.61 o 
  -6   3   8       92.08      129.47     37.47 o 
  -5   3   8       12.57       15.63     25.48 o 
  -4   3   8      227.11      208.03     25.67 o 
  -3   3   8      635.15      671.54     30.57 o 
  -2   3   8      807.02      799.56     27.74 o 
  -1   3   8      204.63      209.56     11.80 o 
   0   3   8     1843.97     1965.52     89.06 o 
   1   3   8      196.32      226.14     17.49 o 
   2   3   8      818.56      715.26     42.49 o 
   3   3   8      633.93      659.64     27.38 o 
   4   3   8      233.52      246.44     37.26 o 
   5   3   8       12.20      -10.59     25.38 o 
   6   3   8       90.33       61.10     56.54 o 
  -6   4   8        7.92       -8.67     45.25 o 
  -5   4   8      110.39      134.57     34.25 o 
  -4   4   8      199.08      220.06     26.53 o 
  -3   4   8      460.72      494.51     27.49 o 
  -2   4   8      566.12      588.77     31.55 o 
  -1   4   8        0.44       21.34     11.69 o 
   0   4   8      797.49      779.73     35.76 o 
   1   4   8        0.49       75.48     30.40 o 
   2   4   8      580.69      535.57     69.61 o 
   3   4   8      469.38      466.27     39.60 o 
   4   4   8      196.01      142.13     33.79 o 
   5   4   8      106.95       31.01     48.18 o 
   6   4   8        7.50       54.98     45.62 o 
  -6   5   8       11.42       68.29     51.52 o 
  -5   5   8       13.31       21.11     32.54 o 
  -4   5   8      434.88      421.92     44.72 o 
  -3   5   8       54.32       53.22     14.64 o 
  -2   5   8      189.00      174.67     16.08 o 
  -1   5   8     2199.82     2006.63     79.14 o 
   0   5   8        9.40        5.75      7.52 o 
   1   5   8     2195.53     2180.42     77.56 o 
   2   5   8      194.01      218.16     20.71 o 
   3   5   8       56.21       70.24     22.93 o 
   4   5   8      431.09      479.53     64.75 o 
   5   5   8       12.40        0.91     38.00 o 
   6   5   8       11.86       16.11     66.27 o 
  -6   6   8       14.93       49.73     51.37 o 
  -5   6   8       35.27       18.82     39.65 o 
  -4   6   8      158.20      183.81     33.51 o 
  -3   6   8       33.70       27.45     14.35 o 
  -2   6   8      218.43      230.91     18.90 o 
  -1   6   8      359.42      306.51     16.37 o 
   0   6   8        8.77        7.87     11.07 o 
   1   6   8      359.61      349.14     20.16 o 
   2   6   8      217.52      194.72     20.79 o 
   3   6   8       32.31       54.87     33.29 o 
   4   6   8      159.79      145.30     46.97 o 
   5   6   8       35.04       39.35     30.71 o 
   6   6   8       15.39       51.59     44.44 o 
  -5   7   8       52.60      157.48     51.51 o 
  -4   7   8        4.11       38.53     25.98 o 
  -3   7   8      116.05      106.34     20.27 o 
  -2   7   8      165.51      130.36     19.43 o 
  -1   7   8       15.21        8.56      9.43 o 
   0   7   8      390.37      382.07     19.02 o 
   1   7   8       15.44       39.17     11.96 o 
   2   7   8      161.31      186.95     42.71 o 
   3   7   8      115.29      109.23     30.81 o 
   4   7   8        4.64       21.44     26.15 o 
   5   7   8       53.61      114.03     40.66 o 
  -5   8   8       37.35       96.89     68.09 o 
  -4   8   8       13.56       -7.47     26.37 o 
  -3   8   8       64.78       74.53     26.41 o 
  -2   8   8      232.39      208.82     23.08 o 
  -1   8   8      557.80      609.01     33.21 o 
   0   8   8       50.45       68.11     12.73 o 
   1   8   8      555.04      598.07     36.74 o 
   2   8   8      237.63      242.00     29.64 o 
   3   8   8       63.23       79.63     32.67 o 
   4   8   8       13.80        2.30     37.69 o 
   5   8   8       37.68      107.70     47.65 o 
  -5   9   8       18.02       65.88     55.59 o 
  -4   9   8       63.37       43.36     28.18 o 
  -3   9   8       53.57       44.09     28.85 o 
  -2   9   8      142.71      157.94     24.09 o 
  -1   9   8       87.24       78.49     19.53 o 
   0   9   8        7.35       15.69     16.37 o 
   1   9   8       89.31      105.63     18.02 o 
   2   9   8      140.96      119.60     28.41 o 
   3   9   8       53.16       68.40     26.46 o 
   4   9   8       65.14       77.98     35.88 o 
   5   9   8       18.03       67.18     39.60 o 
  -4  10   8        0.23        7.90     26.06 o 
  -3  10   8       10.70       27.42     24.20 o 
  -2  10   8      168.93      151.81     31.78 o 
  -1  10   8       49.32       71.32     18.95 o 
   0  10   8       12.14       25.51     19.31 o 
   1  10   8       49.65       64.39     23.31 o 
   2  10   8      169.40      181.91     26.23 o 
   3  10   8       10.22        7.58     21.59 o 
   4  10   8        0.15       -5.52     32.73 o 
  -4  11   8        0.82       23.49     23.32 o 
  -3  11   8       59.51       61.54     32.74 o 
  -2  11   8       95.65       90.96     27.88 o 
  -1  11   8       22.81       39.57     20.30 o 
   0  11   8        0.03      -21.99     18.10 o 
   1  11   8       23.64       51.75     27.90 o 
   2  11   8       94.81      102.91     28.00 o 
   3  11   8       58.20       55.39     24.43 o 
   4  11   8        0.84       11.02     27.34 o 
  -3  12   8       10.79        1.50     18.56 o 
  -2  12   8       21.54       -4.83     26.02 o 
  -1  12   8       34.19       55.13     29.26 o 
   0  12   8        9.44       22.42     28.15 o 
   1  12   8       34.24       28.73     33.60 o 
   2  12   8       21.65       19.04     22.29 o 
   3  12   8       10.42       31.93     25.33 o 
  -1  13   8        0.04       37.39     46.81 o 
   0  13   8       10.09       14.50     31.92 o 
   1  13   8        0.07       28.19     34.89 o 
   1   0   9     1949.22     2263.07    142.33 o 
   2   0   9      290.18      337.27     22.15 o 
   3   0   9      718.47      700.80     38.81 o 
   4   0   9      724.85      735.26     80.94 o 
   5   0   9        5.00       21.03     26.98 o 
   6   0   9       34.23       30.85     43.77 o 
  -6   1   9       20.33       19.94     34.17 o 
  -5   1   9      126.14      102.99     30.68 o 
  -4   1   9      212.81      237.25     40.55 o 
  -3   1   9      429.08      446.41     32.78 o 
  -2   1   9      104.19      115.77     14.20 o 
  -1   1   9     3952.12     3752.50    109.27 o 
   0   1   9    15693.08    16359.51    711.38 o 
   1   1   9     3945.44     3982.13     60.58 o 
   2   1   9      106.58      104.61     12.48 o 
   3   1   9      431.96      471.95     31.23 o 
   4   1   9      215.86      196.21     35.06 o 
   5   1   9      126.80      107.70     43.85 o 
   6   1   9       20.21       39.40     34.81 o 
  -6   2   9       55.80       45.12     42.30 o 
  -5   2   9        1.13       -1.19     25.11 o 
  -4   2   9      871.13      839.07     43.95 o 
  -3   2   9       52.54       46.09     14.36 o 
  -2   2   9      716.34      738.51     31.75 o 
  -1   2   9      270.20      276.08     15.86 o 
   0   2   9       39.72       47.02      8.93 o 
   1   2   9      266.86      274.74     18.65 o 
   2   2   9      731.67      749.57     34.17 o 
   3   2   9       52.79       56.99     16.00 o 
   4   2   9      871.08      820.91     47.50 o 
   5   2   9        1.29       24.90     28.95 o 
   6   2   9       55.84       27.81     42.86 o 
  -6   3   9        3.88        9.43     28.89 o 
  -5   3   9        3.71       27.93     27.03 o 
  -4   3   9        1.78       13.54     17.11 o 
  -3   3   9     1211.58     1242.62     40.66 o 
  -2   3   9     1516.71     1649.45     76.45 o 
  -1   3   9     2591.30     2405.04     91.17 o 
   0   3   9     1634.27     1676.95     63.89 o 
   1   3   9     2598.40     2417.23     56.61 o 
   2   3   9     1510.40     1545.12     97.08 o 
   3   3   9     1207.84     1195.89     35.02 o 
   4   3   9        2.01       19.40     24.07 o 
   5   3   9        3.81        4.38     23.88 o 
   6   3   9        4.04       36.63     40.89 o 
  -6   4   9       41.93       43.84     31.73 o 
  -5   4   9       68.96       34.84     30.25 o 
  -4   4   9      221.59      213.27     25.88 o 
  -3   4   9      275.54      273.20     22.06 o 
  -2   4   9       17.25       13.72      9.68 o 
  -1   4   9      537.18      587.72     27.79 o 
   0   4   9      602.24      658.49     28.95 o 
   1   4   9      540.54      596.28     23.20 o 
   2   4   9       19.39       74.98     35.03 o 
   3   4   9      279.33      275.67     31.75 o 
   4   4   9      229.88      239.69     36.37 o 
   5   4   9       68.47       71.28     39.52 o 
   6   4   9       40.05       40.58     56.39 o 
  -6   5   9        4.09       -3.10     43.69 o 
  -5   5   9       26.20       19.06     28.00 o 
  -4   5   9        8.55       11.23     23.07 o 
  -3   5   9       56.48       44.75     13.80 o 
  -2   5   9      326.60      307.68     19.49 o 
  -1   5   9     1069.84      983.21     29.84 o 
   0   5   9      110.85      104.83     11.15 o 
   1   5   9     1063.22     1069.83     31.32 o 
   2   5   9      324.73      320.83     28.37 o 
   3   5   9       57.94       74.28     23.53 o 
   4   5   9        9.11       19.61     26.29 o 
   5   5   9       26.60       54.72     41.65 o 
   6   5   9        4.39       -4.01     40.81 o 
  -6   6   9       69.67       77.66     49.29 o 
  -5   6   9       52.79      103.04     48.53 o 
  -4   6   9      181.64      193.70     33.85 o 
  -3   6   9      358.11      270.92     32.99 o 
  -2   6   9      315.24      285.98     20.44 o 
  -1   6   9      942.73      854.42     25.46 o 
   0   6   9      337.92      353.43     19.19 o 
   1   6   9      939.12      921.41     31.29 o 
   2   6   9      318.70      294.26     23.79 o 
   3   6   9      355.02      290.00     46.97 o 
   4   6   9      180.08      245.16     57.91 o 
   5   6   9       54.95       44.49     31.10 o 
   6   6   9       70.65      128.45     49.76 o 
  -5   7   9        9.87       17.98     41.29 o 
  -4   7   9       99.59      115.53     35.47 o 
  -3   7   9       18.55      -11.30     19.45 o 
  -2   7   9       86.65       82.08     15.83 o 
  -1   7   9      781.29      821.45     35.06 o 
   0   7   9      151.00      148.26     13.92 o 
   1   7   9      783.73      805.26     31.36 o 
   2   7   9       90.69       71.04     16.21 o 
   3   7   9       19.46       26.45     23.41 o 
   4   7   9       98.29      116.41     34.97 o 
   5   7   9        9.90       -2.36     32.79 o 
  -5   8   9      100.69      188.66     63.61 o 
  -4   8   9       12.20      -22.44     31.28 o 
  -3   8   9       51.67       75.60     29.54 o 
  -2   8   9       36.85       47.57     23.98 o 
  -1   8   9       37.25       45.46     15.19 o 
   0   8   9       13.52       12.38     10.17 o 
   1   8   9       38.38       56.12     14.39 o 
   2   8   9       36.03       38.98     21.33 o 
   3   8   9       52.58       53.57     26.70 o 
   4   8   9       13.38       29.98     25.44 o 
   5   8   9      100.16      138.37     48.71 o 
  -5   9   9       10.07      -27.85     21.28 o 
  -4   9   9       23.76       23.87     27.87 o 
  -3   9   9       10.80       21.67     20.79 o 
  -2   9   9      347.68      366.04     38.39 o 
  -1   9   9      217.05      225.18     24.19 o 
   0   9   9      383.25      430.89     28.95 o 
   1   9   9      221.52      224.07     22.92 o 
   2   9   9      350.27      409.97     74.99 o 
   3   9   9       11.37       17.56     17.96 o 
   4   9   9       24.22        5.99     29.79 o 
   5   9   9       10.21       22.95     50.46 o 
  -4  10   9       16.12       -3.29     26.30 o 
  -3  10   9       36.00       40.52     25.38 o 
  -2  10   9       25.19       53.87     28.69 o 
  -1  10   9       48.55       82.87     21.14 o 
   0  10   9      239.26      259.36     31.09 o 
   1  10   9       47.91       38.99     17.60 o 
   2  10   9       25.67       40.78     21.78 o 
   3  10   9       34.90       38.74     22.26 o 
   4  10   9       15.73       16.20     35.38 o 
  -3  11   9       40.37       29.09     20.37 o 
  -2  11   9       82.92      102.90     32.03 o 
  -1  11   9      213.41      255.02     30.53 o 
   0  11   9        2.86       34.56     21.65 o 
   1  11   9      208.78      221.55     41.10 o 
   2  11   9       82.48      113.01     27.08 o 
   3  11   9       39.76       43.16     23.10 o 
  -3  12   9       11.03       13.68     20.42 o 
  -2  12   9        3.33        5.19     29.09 o 
  -1  12   9        9.47       34.71     31.22 o 
   0  12   9       55.27       95.47     35.63 o 
   1  12   9        9.06      -20.11     30.74 o 
   2  12   9        3.47       -1.14     20.65 o 
   3  12   9       10.91       36.10     28.09 o 
  -1  13   9       10.93       25.53     53.80 o 
   0  13   9       30.25        3.09     30.16 o 
   1  13   9       11.39        5.20     28.06 o 
   0   0  10       29.93       16.28      7.80 o 
   1   0  10     1558.21     1741.19    115.44 o 
   2   0  10      623.79      629.29     50.11 o 
   3   0  10      290.37      309.91     26.57 o 
   4   0  10        5.94       20.99     21.54 o 
   5   0  10      375.50      442.27     42.97 o 
   6   0  10        9.77        7.30     44.23 o 
  -6   1  10       99.43       74.52     36.97 o 
  -5   1  10      101.16       80.59     30.93 o 
  -4   1  10      326.72      290.76     32.42 o 
  -3   1  10      149.19      158.48     24.13 o 
  -2   1  10     1498.78     1723.01     94.99 o 
  -1   1  10     3422.67     3238.82    120.10 o 
   0   1  10     4328.31     4356.29    139.57 o 
   1   1  10     3413.05     3541.46    152.53 o 
   2   1  10     1507.50     1574.09     36.72 o 
   3   1  10      149.17      159.23     21.07 o 
   4   1  10      322.83      282.02     40.43 o 
   5   1  10      101.15      113.96     27.67 o 
   6   1  10       99.91      145.78     42.54 o 
  -6   2  10       58.26       94.49     35.32 o 
  -5   2  10      174.17      155.47     34.73 o 
  -4   2  10      140.71      145.72     21.74 o 
  -3   2  10     1008.34     1079.40     62.28 o 
  -2   2  10      523.24      483.45     32.98 o 
  -1   2  10      922.59     1005.49     40.50 o 
   0   2  10      273.66      283.51     16.65 o 
   1   2  10      933.35      992.03     26.93 o 
   2   2  10      517.84      434.46     35.36 o 
   3   2  10      997.81     1327.51    172.44 o 
   4   2  10      140.99      115.98     25.98 o 
   5   2  10      178.83      122.05     36.84 o 
   6   2  10       58.61       42.86     60.64 o 
  -6   3  10        0.60       -8.94     26.22 o 
  -5   3  10       50.21       48.53     24.70 o 
  -4   3  10      158.47      192.85     27.05 o 
  -3   3  10       11.07       19.88     15.86 o 
  -2   3  10     1759.00     1690.05     74.69 o 
  -1   3  10     1355.32     1415.26     64.41 o 
   0   3  10     4716.70     4718.55     63.79 o 
   1   3  10     1372.94     1313.52     33.71 o 
   2   3  10     1742.62     1602.53     42.87 o 
   3   3  10       11.69       11.17     12.75 o 
   4   3  10      158.74      143.57     33.63 o 
   5   3  10       50.82       28.55     44.46 o 
   6   3  10        0.40        8.36     40.13 o 
  -6   4  10        1.76        9.96     33.44 o 
  -5   4  10       21.86       41.44     32.10 o 
  -4   4  10       40.21       26.06     23.95 o 
  -3   4  10       87.35       60.60     13.61 o 
  -2   4  10      626.59      583.78     22.92 o 
  -1   4  10     1618.34     1687.03     46.72 o 
   0   4  10     1727.13     1717.60     50.97 o 
   1   4  10     1633.70     1602.97     34.36 o 
   2   4  10      615.08      615.75     61.56 o 
   3   4  10       89.95       95.36     23.61 o 
   4   4  10       39.56       35.52     22.27 o 
   5   4  10       20.90       -0.15     29.94 o 
   6   4  10        1.54       30.70     38.15 o 
  -6   5  10       24.71       -7.13     49.54 o 
  -5   5  10       97.34      103.25     32.81 o 
  -4   5  10       35.26       54.76     30.37 o 
  -3   5  10      430.18      418.68     25.55 o 
  -2   5  10      374.28      377.83     20.76 o 
  -1   5  10      315.91      251.37     31.26 o 
   0   5  10       21.05       12.87      8.19 o 
   1   5  10      327.99      321.01     17.05 o 
   2   5  10      378.37      362.81     31.61 o 
   3   5  10      430.76      422.11     38.73 o 
   4   5  10       34.54       37.69     39.52 o 
   5   5  10       95.99       90.43     49.70 o 
   6   5  10       23.95       73.64     38.71 o 
  -6   6  10       10.20      -19.18     47.66 o 
  -5   6  10       43.19       54.82     33.61 o 
  -4   6  10      424.66      491.12     54.39 o 
  -3   6  10       31.83       34.44     21.12 o 
  -2   6  10      138.05      132.68     15.90 o 
  -1   6  10      647.95      608.60     21.11 o 
   0   6  10     1385.22     1396.84     35.32 o 
   1   6  10      644.79      661.58     27.46 o 
   2   6  10      137.74      132.85     18.14 o 
   3   6  10       29.57       14.44     23.41 o 
   4   6  10      426.33      360.07     58.82 o 
   5   6  10       44.55       58.06     37.39 o 
   6   6  10       10.44       29.64     42.65 o 
  -5   7  10        2.20       18.06     45.86 o 
  -4   7  10      121.87      174.11     30.80 o 
  -3   7  10      103.45       92.92     25.16 o 
  -2   7  10      112.62      109.18     17.62 o 
  -1   7  10      148.58      145.14     23.03 o 
   0   7  10      701.72      739.94     28.39 o 
   1   7  10      150.34      167.22     17.40 o 
   2   7  10      111.85      107.37     23.37 o 
   3   7  10      102.62      119.62     39.67 o 
   4   7  10      121.43      151.54     49.25 o 
   5   7  10        2.52       21.34     29.74 o 
  -5   8  10       52.94       20.06     28.92 o 
  -4   8  10       79.98       51.85     25.26 o 
  -3   8  10      199.29      167.56     31.13 o 
  -2   8  10       77.58       79.01     19.96 o 
  -1   8  10      215.56      207.10     21.23 o 
   0   8  10      107.25       90.47     13.59 o 
   1   8  10      212.17      186.48     18.26 o 
   2   8  10       79.18       72.14     21.00 o 
   3   8  10      200.45      233.79     37.30 o 
   4   8  10       79.69      110.60     52.89 o 
   5   8  10       53.87      103.36     71.59 o 
  -5   9  10       28.15       40.16     29.04 o 
  -4   9  10        1.97       10.81     24.50 o 
  -3   9  10       12.68       14.70     23.46 o 
  -2   9  10      113.59      139.90     29.48 o 
  -1   9  10      177.70      147.29     23.59 o 
   0   9  10      812.89      857.40     45.86 o 
   1   9  10      177.96      141.45     19.29 o 
   2   9  10      115.76      145.74     29.00 o 
   3   9  10       13.74       47.45     46.66 o 
   4   9  10        1.96      -31.62     48.87 o 
   5   9  10       27.93       54.29     69.92 o 
  -4  10  10       11.82       35.02     24.33 o 
  -3  10  10       87.50      101.50     31.41 o 
  -2  10  10      127.24      143.92     30.89 o 
  -1  10  10      255.97      304.59     29.83 o 
   0  10  10        6.64       38.45     17.11 o 
   1  10  10      257.74      249.12     25.48 o 
   2  10  10      124.69      115.67     30.45 o 
   3  10  10       87.11       71.33     28.06 o 
   4  10  10       12.17       10.58     25.87 o 
  -3  11  10       39.97       32.87     25.07 o 
  -2  11  10       53.65       63.14     33.19 o 
  -1  11  10      116.56      165.86     31.94 o 
   0  11  10      140.33      160.16     27.25 o 
   1  11  10      117.81      113.98     35.96 o 
   2  11  10       53.17       75.11     27.00 o 
   3  11  10       40.12       46.43     24.46 o 
  -3  12  10        5.73      -10.28     15.18 o 
  -2  12  10       12.81       12.20     23.81 o 
  -1  12  10        2.89       -1.20     28.55 o 
   0  12  10        8.16       21.13     31.87 o 
   1  12  10        2.86       41.44     28.93 o 
   2  12  10       12.27       37.50     32.79 o 
   3  12  10        6.06        1.32     27.12 o 
  -1  13  10       14.17       40.21     32.11 o 
   0  13  10        0.62       17.02     51.22 o 
   1  13  10       14.30        5.39     34.58 o 
   1   0  11     8808.23    10130.81    433.19 o 
   2   0  11      121.41      119.14     15.27 o 
   3   0  11       22.45       41.87     16.87 o 
   4   0  11       52.99       37.10     22.72 o 
   5   0  11        0.17       37.32     26.47 o 
   6   0  11        0.05        5.02     33.59 o 
  -6   1  11       51.28       60.75     39.29 o 
  -5   1  11      481.66      489.12     46.39 o 
  -4   1  11        7.74       26.01     21.47 o 
  -3   1  11     1211.21     1259.44     52.36 o 
  -2   1  11      143.95      145.39     17.73 o 
  -1   1  11      294.18      231.75     13.35 o 
   0   1  11     1472.48     1696.69     42.71 o 
   1   1  11      291.88      303.43     14.66 o 
   2   1  11      143.47      122.72     12.83 o 
   3   1  11     1211.06     1229.16     48.22 o 
   4   1  11        7.69       13.03     21.20 o 
   5   1  11      482.19      484.82     44.62 o 
   6   1  11       51.38       66.41     36.66 o 
  -6   2  11       24.65       55.26     34.84 o 
  -5   2  11       12.05       26.77     24.82 o 
  -4   2  11       10.50       12.00     19.25 o 
  -3   2  11      443.39      434.53     28.04 o 
  -2   2  11      478.20      471.06     33.69 o 
  -1   2  11     1759.04     1663.38     43.44 o 
   0   2  11      420.39      489.59     17.79 o 
   1   2  11     1750.82     1653.63     35.94 o 
   2   2  11      474.71      431.78     18.28 o 
   3   2  11      438.64      459.29     41.26 o 
   4   2  11       10.65       16.64     19.27 o 
   5   2  11       11.98       24.29     30.99 o 
   6   2  11       24.43       58.52     58.67 o 
  -6   3  11       11.15        2.02     33.43 o 
  -5   3  11      203.37      195.39     37.33 o 
  -4   3  11      422.85      375.64     40.43 o 
  -3   3  11      696.13      668.46     29.91 o 
  -2   3  11      683.68      668.53     27.00 o 
  -1   3  11      226.33      257.10     22.69 o 
   0   3  11       23.95       26.63     10.36 o 
   1   3  11      227.46      177.90     21.37 o 
   2   3  11      687.67      688.00     26.14 o 
   3   3  11      706.98      685.51     34.59 o 
   4   3  11      423.17      384.12     44.33 o 
   5   3  11      203.47      140.71     34.68 o 
   6   3  11       11.51       68.55     57.60 o 
  -6   4  11        5.73        6.11     30.43 o 
  -5   4  11       35.01        9.78     24.61 o 
  -4   4  11       49.95       17.52     24.51 o 
  -3   4  11      285.75      283.57     20.58 o 
  -2   4  11     1409.89     1525.39     40.73 o 
  -1   4  11     2362.34     2726.29     49.14 o 
   0   4  11     5161.37     5461.41     84.74 o 
   1   4  11     2325.42     2479.09     61.46 o 
   2   4  11     1418.95     1509.15     58.80 o 
   3   4  11      284.61      287.93     34.13 o 
   4   4  11       49.54       23.36     21.29 o 
   5   4  11       34.97        2.74     44.38 o 
   6   4  11        5.88       38.91     58.36 o 
  -6   5  11        6.15       24.70     27.64 o 
  -5   5  11        2.91       19.17     28.64 o 
  -4   5  11       96.17       86.10     32.40 o 
  -3   5  11      357.14      345.42     23.83 o 
  -2   5  11        0.12       14.67     11.67 o 
  -1   5  11     1076.51     1131.31     31.27 o 
   0   5  11      307.05      337.84     17.52 o 
   1   5  11     1085.97     1167.83     28.70 o 
   2   5  11        0.25       -4.24     16.17 o 
   3   5  11      353.53      360.02     36.79 o 
   4   5  11       95.47       97.12     46.51 o 
   5   5  11        2.10       30.70     42.56 o 
   6   5  11        5.71       -1.22     37.09 o 
  -6   6  11        0.24      -18.58     43.72 o 
  -5   6  11       23.75       59.72     33.28 o 
  -4   6  11      130.99      106.93     28.02 o 
  -3   6  11      122.49       89.07     24.30 o 
  -2   6  11      646.26      614.95     29.55 o 
  -1   6  11      622.80      558.17     19.01 o 
   0   6  11      145.63      135.86     14.10 o 
   1   6  11      618.10      646.09     27.29 o 
   2   6  11      650.25      611.22     39.12 o 
   3   6  11      121.90       83.29     32.07 o 
   4   6  11      131.71       90.59     36.33 o 
   5   6  11       23.71       21.89     33.44 o 
   6   6  11        0.24       55.66     52.13 o 
  -5   7  11      116.75       87.12     36.47 o 
  -4   7  11       69.95       90.71     27.08 o 
  -3   7  11       23.10        2.82     17.41 o 
  -2   7  11      220.77      198.99     19.58 o 
  -1   7  11      610.07      622.56     28.96 o 
   0   7  11       70.16       77.07     14.78 o 
   1   7  11      608.69      600.07     34.93 o 
   2   7  11      221.16      188.78     22.51 o 
   3   7  11       25.23       47.42     35.11 o 
   4   7  11       69.37      111.87     44.23 o 
   5   7  11      117.00      101.86     34.45 o 
  -5   8  11        9.98       -3.45     27.85 o 
  -4   8  11       57.31       51.95     30.49 o 
  -3   8  11       23.55       17.09     21.71 o 
  -2   8  11      104.74      107.42     23.77 o 
  -1   8  11       56.89       61.55     17.91 o 
   0   8  11      202.18      196.98     16.83 o 
   1   8  11       60.73       74.57     14.81 o 
   2   8  11      104.67      118.84     29.76 o 
   3   8  11       24.16       48.33     34.50 o 
   4   8  11       56.85       40.61     35.35 o 
   5   8  11        9.97       20.44     38.53 o 
  -5   9  11        5.24       -7.18     21.11 o 
  -4   9  11        6.16      -13.45     26.15 o 
  -3   9  11       17.17        4.00     22.67 o 
  -2   9  11       32.73       51.74     21.05 o 
  -1   9  11      119.75      146.56     21.75 o 
   0   9  11      138.04      188.08     22.31 o 
   1   9  11      119.48      111.08     19.03 o 
   2   9  11       32.61       27.06     22.04 o 
   3   9  11       17.47       21.13     34.81 o 
   4   9  11        6.60       -8.19     32.47 o 
   5   9  11        5.52       -3.89     37.37 o 
  -4  10  11       49.27       46.30     27.92 o 
  -3  10  11       54.44       92.54     27.10 o 
  -2  10  11       81.40      110.06     28.91 o 
  -1  10  11       36.25       37.12     17.66 o 
   0  10  11      386.20      448.03     36.20 o 
   1  10  11       35.91       57.59     19.42 o 
   2  10  11       80.10      121.91     26.50 o 
   3  10  11       54.20       67.27     34.99 o 
   4  10  11       48.94       65.68     38.64 o 
  -3  11  11        5.13       -0.06     17.09 o 
  -2  11  11       40.40       54.31     28.01 o 
  -1  11  11       14.23       29.56     21.31 o 
   0  11  11        1.60        9.90     22.22 o 
   1  11  11       13.96       45.97     26.81 o 
   2  11  11       39.21       38.60     29.02 o 
   3  11  11        4.93       31.08     25.48 o 
  -3  12  11       11.88       -1.96     18.59 o 
  -2  12  11       17.07       31.30     27.46 o 
  -1  12  11        4.35       15.05     33.29 o 
   0  12  11        6.34       -3.08     24.89 o 
   1  12  11        4.54       15.65     33.60 o 
   2  12  11       17.51       54.44     33.37 o 
   3  12  11       11.84        8.62     27.56 o 
  -1  13  11       30.61       20.56     30.26 o 
   0  13  11        0.10       26.45     46.21 o 
   1  13  11       30.61       56.03     35.72 o 
   0   0  12     5161.32     4508.94    391.00 o 
   1   0  12       42.95       49.63      7.45 o 
   2   0  12      814.40      983.77     64.04 o 
   3   0  12     1121.41     1267.23     66.22 o 
   4   0  12        7.67       46.22     20.91 o 
   5   0  12      643.53      587.10     93.47 o 
   6   0  12       74.73       45.90     47.88 o 
  -6   1  12       43.10       -5.95     35.83 o 
  -5   1  12       77.76      108.22     32.05 o 
  -4   1  12      391.88      353.82     35.61 o 
  -3   1  12       23.74       35.42     18.06 o 
  -2   1  12      289.14      303.97     20.55 o 
  -1   1  12        1.35       -5.19      6.73 o 
   0   1  12     1505.90     1679.70     38.98 o 
   1   1  12        2.41        0.95      8.05 o 
   2   1  12      292.78      260.04     16.45 o 
   3   1  12       21.78       32.18     13.66 o 
   4   1  12      386.80      332.95     29.85 o 
   5   1  12       77.29      106.18     36.77 o 
   6   1  12       43.66       23.45     42.25 o 
  -6   2  12        7.70       31.25     29.99 o 
  -5   2  12      151.36      155.54     37.92 o 
  -4   2  12       77.76       66.76     19.95 o 
  -3   2  12      236.64      218.09     21.29 o 
  -2   2  12     1081.32      978.69     43.80 o 
  -1   2  12     1672.65     1669.94     38.15 o 
   0   2  12     4817.22     4635.88    110.11 o 
   1   2  12     1664.09     1786.79     96.72 o 
   2   2  12     1098.46     1052.50     34.65 o 
   3   2  12      226.71      295.28     51.50 o 
   4   2  12       79.47       69.46     22.58 o 
   5   2  12      151.65      133.20     38.67 o 
   6   2  12        7.47       39.52     46.05 o 
  -6   3  12        1.75       -9.10     30.76 o 
  -5   3  12        8.15      -11.97     25.52 o 
  -4   3  12       42.00       22.22     25.65 o 
  -3   3  12       22.38       19.31     12.02 o 
  -2   3  12      379.70      390.54     18.39 o 
  -1   3  12      222.30      212.32     15.49 o 
   0   3  12     3264.89     3334.34     46.90 o 
   1   3  12      234.18      228.69     22.76 o 
   2   3  12      377.48      354.16     20.47 o 
   3   3  12       23.21       59.14     23.37 o 
   4   3  12       44.45       45.89     24.93 o 
   5   3  12        8.05       -9.60     24.45 o 
   6   3  12        1.40       20.82     54.72 o 
  -6   4  12        3.62       12.39     33.43 o 
  -5   4  12       27.66       45.60     31.00 o 
  -4   4  12      211.54      180.84     31.52 o 
  -3   4  12      264.11      257.84     19.88 o 
  -2   4  12      791.93      759.36     42.69 o 
  -1   4  12       49.43       59.25     14.78 o 
   0   4  12      585.40      526.72     25.25 o 
   1   4  12       50.99       75.43     45.45 o 
   2   4  12      787.91      680.31     59.33 o 
   3   4  12      270.48      232.74     31.41 o 
   4   4  12      211.75      187.41     35.40 o 
   5   4  12       25.74       23.56     44.23 o 
   6   4  12        3.62       47.57     55.48 o 
  -6   5  12       29.55       57.90     32.80 o 
  -5   5  12       46.33       47.25     32.13 o 
  -4   5  12      355.93      327.84     35.47 o 
  -3   5  12      371.69      334.66     31.72 o 
  -2   5  12        3.24       18.14     18.23 o 
  -1   5  12      192.19      190.98     17.14 o 
   0   5  12     2104.18     2546.61     45.36 o 
   1   5  12      188.74      199.46     17.47 o 
   2   5  12        3.32       46.25     17.52 o 
   3   5  12      376.45      337.15     37.80 o 
   4   5  12      353.68      387.43     66.27 o 
   5   5  12       47.12       40.73     34.81 o 
   6   5  12       30.59       -1.22     47.88 o 
  -6   6  12        8.68       12.38     29.90 o 
  -5   6  12       71.69       39.73     29.98 o 
  -4   6  12      184.68      205.48     31.00 o 
  -3   6  12      100.67      122.70     22.36 o 
  -2   6  12      275.70      282.54     22.60 o 
  -1   6  12      879.14      893.98     48.68 o 
   0   6  12       61.70       64.12     11.48 o 
   1   6  12      885.82      930.48     33.26 o 
   2   6  12      269.97      348.41     31.04 o 
   3   6  12      101.33      117.61     27.94 o 
   4   6  12      184.56      218.87     48.79 o 
   5   6  12       72.97       36.33     36.78 o 
   6   6  12        8.36       27.20     44.66 o 
  -5   7  12       23.62       23.91     28.54 o 
  -4   7  12        8.00        1.74     20.70 o 
  -3   7  12       34.65       28.01     20.18 o 
  -2   7  12       70.74      120.16     20.24 o 
  -1   7  12      239.39      251.30     20.30 o 
   0   7  12      561.02      571.53     25.87 o 
   1   7  12      232.74      261.71     20.77 o 
   2   7  12       69.45       96.51     25.43 o 
   3   7  12       33.52       13.68     31.92 o 
   4   7  12        8.47        9.58     37.54 o 
   5   7  12       24.29       19.30     31.61 o 
  -5   8  12       25.22       22.17     29.73 o 
  -4   8  12       62.72       98.94     31.34 o 
  -3   8  12      100.28      100.38     24.23 o 
  -2   8  12       59.24       62.69     21.43 o 
  -1   8  12      358.08      409.77     26.10 o 
   0   8  12       90.10       80.51     14.48 o 
   1   8  12      360.12      344.11     25.21 o 
   2   8  12       61.61       52.02     27.26 o 
   3   8  12      102.52      123.57     43.01 o 
   4   8  12       62.25       67.84     34.96 o 
   5   8  12       25.12       24.68     33.73 o 
  -5   9  12        3.58       25.00     45.37 o 
  -4   9  12       49.62       37.18     28.93 o 
  -3   9  12       15.44       36.35     21.63 o 
  -2   9  12       58.24       65.37     27.43 o 
  -1   9  12      480.00      465.30     37.85 o 
   0   9  12      242.57      299.42     25.95 o 
   1   9  12      481.77      550.80     37.91 o 
   2   9  12       57.78       67.06     24.79 o 
   3   9  12       16.20        7.59     22.56 o 
   4   9  12       50.70       59.18     35.72 o 
   5   9  12        3.45      -13.81     38.32 o 
  -4  10  12       57.01       75.27     28.46 o 
  -3  10  12       84.99       55.36     24.13 o 
  -2  10  12       74.75       78.41     29.06 o 
  -1  10  12       14.36       -0.75     21.58 o 
   0  10  12      123.83      150.37     22.61 o 
   1  10  12       13.17        3.27     14.99 o 
   2  10  12       75.29       87.89     27.18 o 
   3  10  12       85.24       59.20     46.36 o 
   4  10  12       56.84       93.84     38.38 o 
  -3  11  12       23.82       13.63     21.09 o 
  -2  11  12       83.80       94.92     32.62 o 
  -1  11  12      139.26      151.20     29.54 o 
   0  11  12        0.15        5.08     21.71 o 
   1  11  12      138.10      132.02     38.45 o 
   2  11  12       82.90       65.86     29.59 o 
   3  11  12       23.30       16.16     30.26 o 
  -2  12  12        5.60       31.01     30.68 o 
  -1  12  12       24.12       54.87     32.72 o 
   0  12  12       13.48       37.09     46.21 o 
   1  12  12       25.06       33.74     29.44 o 
   2  12  12        5.76       24.26     33.61 o 
  -1  13  12        3.94      -25.36     32.14 o 
   0  13  12        1.60       -3.65     46.97 o 
   1  13  12        3.82       47.14     41.75 o 
   1   0  13       24.93       15.16      5.96 o 
   2   0  13      193.10      187.84     18.42 o 
   3   0  13       80.45       90.33     23.38 o 
   4   0  13     1077.62     1172.67     56.88 o 
   5   0  13       11.72       47.42     35.41 o 
   6   0  13      103.63      123.87     56.54 o 
  -6   1  13        4.85       -2.37     37.83 o 
  -5   1  13      173.07      214.00     34.63 o 
  -4   1  13      337.65      369.24     37.57 o 
  -3   1  13       30.76       25.52     17.36 o 
  -2   1  13       37.95       19.69     11.47 o 
  -1   1  13      148.37      129.92     13.13 o 
   0   1  13      838.90      859.94     26.32 o 
   1   1  13      150.07      144.71     11.50 o 
   2   1  13       40.94       25.37     10.39 o 
   3   1  13       30.25       18.82     13.01 o 
   4   1  13      340.32      289.83     31.11 o 
   5   1  13      173.48      142.03     37.84 o 
   6   1  13        4.51       32.25     29.91 o 
  -6   2  13      121.62      118.98     34.03 o 
  -5   2  13       62.97       76.42     32.99 o 
  -4   2  13      752.97      755.79     50.69 o 
  -3   2  13      635.38      591.51     39.33 o 
  -2   2  13      222.27      224.36     13.85 o 
  -1   2  13      209.30      262.16     43.28 o 
   0   2  13        6.20       55.30     20.59 o 
   1   2  13      209.63      277.39     25.80 o 
   2   2  13      212.75      226.70     19.53 o 
   3   2  13      630.54      701.91     63.95 o 
   4   2  13      744.88      708.54     45.25 o 
   5   2  13       63.58       34.53     29.32 o 
   6   2  13      123.20       88.48     39.02 o 
  -6   3  13       19.63       33.87     31.46 o 
  -5   3  13       26.36       39.78     28.50 o 
  -4   3  13      103.80       79.48     26.00 o 
  -3   3  13      272.68      278.56     20.66 o 
  -2   3  13      908.52      895.18     39.74 o 
  -1   3  13     1448.85     1637.42     52.41 o 
   0   3  13     3309.94     3283.39     55.46 o 
   1   3  13     1438.73     1552.16     40.62 o 
   2   3  13      889.00      859.30     36.88 o 
   3   3  13      274.93      269.33     23.69 o 
   4   3  13      102.54       92.01     32.35 o 
   5   3  13       26.47       55.24     35.23 o 
   6   3  13       18.93       67.03     46.51 o 
  -6   4  13        9.57       22.74     30.39 o 
  -5   4  13       91.61       82.14     31.68 o 
  -4   4  13       85.69      112.26     31.14 o 
  -3   4  13      439.12      376.37     30.35 o 
  -2   4  13      367.78      366.16     19.79 o 
  -1   4  13      344.94      305.99     27.10 o 
   0   4  13        4.64       10.93      8.79 o 
   1   4  13      349.28      321.89     19.22 o 
   2   4  13      364.29      337.33     32.22 o 
   3   4  13      440.79      403.62     39.06 o 
   4   4  13       82.22       96.84     27.26 o 
   5   4  13       90.30       99.25     44.84 o 
   6   4  13        9.93       22.80     55.78 o 
  -6   5  13        6.39        8.30     21.74 o 
  -5   5  13       14.71       17.48     25.58 o 
  -4   5  13       35.73       32.92     19.00 o 
  -3   5  13      245.78      271.58     29.97 o 
  -2   5  13      623.88      561.54     23.57 o 
  -1   5  13      101.22      115.34     13.63 o 
   0   5  13     2250.26     2394.71     68.16 o 
   1   5  13      105.93      102.98     13.92 o 
   2   5  13      620.75      577.74     57.91 o 
   3   5  13      248.67      215.92     32.26 o 
   4   5  13       36.32       59.28     44.53 o 
   5   5  13       14.50       -8.66     31.16 o 
   6   5  13        6.04       45.14     55.02 o 
  -6   6  13       68.38       40.39     31.99 o 
  -5   6  13        8.42       14.58     20.58 o 
  -4   6  13      365.67      351.52     35.62 o 
  -3   6  13      805.17      791.91     45.46 o 
  -2   6  13      681.87      629.98     27.98 o 
  -1   6  13      243.12      235.16     15.24 o 
   0   6  13      547.04      579.44     25.07 o 
   1   6  13      239.62      275.62     19.87 o 
   2   6  13      682.68      801.03    197.74 o 
   3   6  13      808.85      764.48     51.48 o 
   4   6  13      363.68      464.03     72.35 o 
   5   6  13        9.21       25.53     34.50 o 
   6   6  13       69.17      116.58     49.25 o 
  -5   7  13        0.17       15.97     26.55 o 
  -4   7  13       11.20        8.83     22.32 o 
  -3   7  13       58.92       55.90     26.29 o 
  -2   7  13       37.84       40.29     16.78 o 
  -1   7  13      729.64      799.88     32.34 o 
   0   7  13      294.78      321.91     20.93 o 
   1   7  13      732.18      776.74     32.86 o 
   2   7  13       34.88       49.29     30.02 o 
   3   7  13       59.00       58.21     28.57 o 
   4   7  13       11.60       -3.95     35.87 o 
   5   7  13        0.15       -8.82     27.81 o 
  -5   8  13       59.44       80.45     77.97 o 
  -4   8  13       15.33       25.99     20.98 o 
  -3   8  13        5.00       28.79     21.29 o 
  -2   8  13      248.69      256.61     29.68 o 
  -1   8  13       14.43        6.43     13.08 o 
   0   8  13       39.81       30.71     13.97 o 
   1   8  13       13.65       16.15     14.98 o 
   2   8  13      250.35      239.82     33.98 o 
   3   8  13        4.21       30.85     26.45 o 
   4   8  13       16.28       10.34     34.81 o 
   5   8  13       59.30       58.97     43.63 o 
  -4   9  13       11.51       30.74     25.84 o 
  -3   9  13       19.08        7.85     21.92 o 
  -2   9  13      139.60      152.80     33.16 o 
  -1   9  13      274.00      274.20     40.23 o 
   0   9  13       91.96      118.00     20.54 o 
   1   9  13      278.89      353.23     32.16 o 
   2   9  13      140.47      142.47     28.14 o 
   3   9  13       19.20        9.74     30.80 o 
   4   9  13       11.18      -13.75     24.34 o 
  -4  10  13        2.71       -4.40     23.09 o 
  -3  10  13       44.77       42.30     24.66 o 
  -2  10  13      107.46      131.51     29.43 o 
  -1  10  13       13.65        7.15     20.00 o 
   0  10  13        6.37       22.96     18.41 o 
   1  10  13       13.60       22.40     19.64 o 
   2  10  13      106.76       97.17     31.87 o 
   3  10  13       45.15       83.20     35.26 o 
   4  10  13        2.69       20.35     36.33 o 
  -3  11  13       46.12       58.27     39.89 o 
  -2  11  13       30.05       43.69     25.58 o 
  -1  11  13       94.96       68.48     24.94 o 
   0  11  13       53.57       31.65     21.58 o 
   1  11  13       94.43      115.23     34.01 o 
   2  11  13       30.10       25.39     22.73 o 
   3  11  13       45.95      112.45    116.65 o 
  -2  12  13        3.32       13.41     28.07 o 
  -1  12  13        4.72        6.08     26.50 o 
   0  12  13       10.41       11.49     25.02 o 
   1  12  13        4.97       14.69     30.79 o 
   2  12  13        3.17       28.82     36.82 o 
  -1  13  13        3.76       -9.02     29.09 o 
   0  13  13       13.17       -9.42     44.23 o 
   1  13  13        3.91       18.88     36.93 o 
   0   0  14     1199.36     1104.04     34.47 o 
   1   0  14     1341.14     1469.70     44.45 o 
   2   0  14     1272.90     1602.14    179.84 o 
   3   0  14      343.28      360.89     28.53 o 
   4   0  14      279.65      310.62     43.58 o 
   5   0  14      375.89      330.37     48.33 o 
  -6   1  14      184.45      210.82     58.74 o 
  -5   1  14        8.69       50.49     28.87 o 
  -4   1  14      912.97      953.24     54.72 o 
  -3   1  14      459.36      578.95     37.91 o 
  -2   1  14      334.43      370.55     24.48 o 
  -1   1  14     1166.21     1126.67     27.68 o 
   0   1  14      219.96      200.96     14.88 o 
   1   1  14     1177.23     1292.51     94.29 o 
   2   1  14      343.90      325.76     18.31 o 
   3   1  14      453.96      491.94     28.32 o 
   4   1  14      899.22      834.61     42.59 o 
   5   1  14        8.80        9.88     33.85 o 
   6   1  14      184.84      200.39     50.53 o 
  -6   2  14       54.90       31.59     35.41 o 
  -5   2  14       26.18       50.64     30.81 o 
  -4   2  14      505.38      444.73     46.25 o 
  -3   2  14      902.71      905.72     33.50 o 
  -2   2  14      689.42      707.50     38.74 o 
  -1   2  14      241.56      234.80     15.52 o 
   0   2  14      956.79      863.56     24.82 o 
   1   2  14      238.07      285.25     18.83 o 
   2   2  14      671.99      659.12     23.64 o 
   3   2  14      891.66      900.72     35.46 o 
   4   2  14      506.00      442.70     36.41 o 
   5   2  14       26.90       48.36     34.59 o 
   6   2  14       55.76       52.73     32.60 o 
  -6   3  14       36.63       41.84     29.75 o 
  -5   3  14       39.18       77.38     29.69 o 
  -4   3  14      509.32      509.35     47.33 o 
  -3   3  14      547.86      542.61     41.19 o 
  -2   3  14      843.77      798.21     62.85 o 
  -1   3  14     3620.56     3746.29    165.04 o 
   0   3  14     2426.04     2543.08     56.39 o 
   1   3  14     3604.89     3513.75    145.45 o 
   2   3  14      858.88      813.42     31.08 o 
   3   3  14      541.98      486.55     30.37 o 
   4   3  14      513.59      394.70     45.88 o 
   5   3  14       40.09       38.56     28.58 o 
   6   3  14       37.00       74.48     62.16 o 
  -6   4  14       24.50       80.34     36.52 o 
  -5   4  14       13.54        4.02     21.64 o 
  -4   4  14       56.45       76.88     32.78 o 
  -3   4  14      319.43      332.63     29.85 o 
  -2   4  14       95.47      105.71     11.70 o 
  -1   4  14     2276.94     2252.01     47.69 o 
   0   4  14      863.71      897.61     31.26 o 
   1   4  14     2290.03     2110.99     47.00 o 
   2   4  14       98.06      111.55     13.56 o 
   3   4  14      313.15      284.76     36.05 o 
   4   4  14       55.49       33.65     24.09 o 
   5   4  14       13.53       -1.52     35.72 o 
   6   4  14       23.90       33.44     46.97 o 
  -6   5  14        8.34       17.39     23.90 o 
  -5   5  14        5.10        8.40     25.98 o 
  -4   5  14      304.37      290.85     32.32 o 
  -3   5  14      745.07      764.20     43.50 o 
  -2   5  14      209.68      178.97     15.05 o 
  -1   5  14      593.40      614.69     42.87 o 
   0   5  14      421.37      438.99     22.76 o 
   1   5  14      597.96      582.06     24.44 o 
   2   5  14      208.96      202.16     38.53 o 
   3   5  14      748.17      679.31     56.77 o 
   4   5  14      308.58      306.57     58.36 o 
   5   5  14        4.60       25.38     45.60 o 
   6   5  14        8.13        2.28     50.31 o 
  -6   6  14        8.33        4.49     22.21 o 
  -5   6  14       80.03       82.41     30.15 o 
  -4   6  14      218.79      221.30     33.83 o 
  -3   6  14      242.10      207.94     26.56 o 
  -2   6  14      239.74      248.50     25.62 o 
  -1   6  14      568.03      572.54     25.67 o 
   0   6  14     2108.53     2136.45     46.26 o 
   1   6  14      565.20      588.37     27.75 o 
   2   6  14      238.75      233.42     26.67 o 
   3   6  14      237.51      231.19     32.93 o 
   4   6  14      222.08      241.67     56.39 o 
   5   6  14       79.23      163.39     55.32 o 
   6   6  14        8.45       11.55     37.69 o 
  -5   7  14        5.05        7.08     23.71 o 
  -4   7  14       22.96        9.99     19.85 o 
  -3   7  14      388.49      367.33     34.72 o 
  -2   7  14      225.07      262.11     28.36 o 
  -1   7  14        0.63       20.10     11.51 o 
   0   7  14       21.96       25.16     11.37 o 
   1   7  14        0.85       51.69     13.47 o 
   2   7  14      230.35      259.74     28.93 o 
   3   7  14      384.49      368.73     54.11 o 
   4   7  14       24.67       -0.91     37.39 o 
   5   7  14        5.06       -2.13     29.94 o 
  -5   8  14       18.52       16.14     31.61 o 
  -4   8  14        6.55       23.62     26.30 o 
  -3   8  14       26.25       18.26     18.37 o 
  -2   8  14       11.45       58.98     20.88 o 
  -1   8  14       55.79       51.78     17.29 o 
   0   8  14      253.20      233.52     22.72 o 
   1   8  14       54.98       53.24     19.84 o 
   2   8  14       12.28       26.30     25.75 o 
   3   8  14       27.24       34.35     28.57 o 
   4   8  14        6.25       32.83     40.13 o 
   5   8  14       18.82      -36.14     38.67 o 
  -4   9  14       21.16       21.91     28.99 o 
  -3   9  14        5.51       -7.85     18.93 o 
  -2   9  14      360.32      342.89     39.56 o 
  -1   9  14      164.39      189.88     27.91 o 
   0   9  14      228.34      243.43     24.97 o 
   1   9  14      161.80      157.51     18.75 o 
   2   9  14      363.63      351.36     44.05 o 
   3   9  14        5.63        9.70     30.59 o 
   4   9  14       20.18       11.30     27.97 o 
  -4  10  14       18.73       43.56     26.23 o 
  -3  10  14       47.63       46.36     23.40 o 
  -2  10  14      199.57      192.96     34.30 o 
  -1  10  14       20.00       47.26     21.99 o 
   0  10  14       29.25       36.41     18.69 o 
   1  10  14       19.31       29.66     19.01 o 
   2  10  14      197.87      219.46     36.96 o 
   3  10  14       48.26       64.46     36.52 o 
   4  10  14       19.52        9.05     29.52 o 
  -3  11  14       59.73       60.51     31.81 o 
  -2  11  14       54.32       61.73     47.12 o 
  -1  11  14        6.40       24.75     24.45 o 
   0  11  14       26.40       15.30     28.03 o 
   1  11  14        6.25        3.64     39.06 o 
   2  11  14       54.61       44.45     26.36 o 
   3  11  14       59.71      101.95     36.43 o 
  -2  12  14        4.40       22.50     29.87 o 
  -1  12  14       23.84        8.05     30.78 o 
   0  12  14        0.00       70.58     32.97 o 
   1  12  14       22.86       12.22     28.21 o 
   2  12  14        4.42       23.07     36.55 o 
  -1  13  14        3.60       -5.25     33.78 o 
   0  13  14        3.58      -13.68     44.84 o 
   1  13  14        3.62       29.64     56.84 o 
   1   0  15       34.00       36.23     10.34 o 
   2   0  15      302.76      346.91     32.01 o 
   3   0  15       10.79       22.80     16.42 o 
   4   0  15       52.57       50.70     23.44 o 
   5   0  15      144.03      199.79     43.63 o 
   6   0  15        0.80        3.36     29.15 o 
  -6   1  15       13.61       16.85     34.16 o 
  -5   1  15      399.94      463.14     46.83 o 
  -4   1  15      319.44      302.61     33.28 o 
  -3   1  15      349.42      358.84     32.07 o 
  -2   1  15       40.84       35.78     10.99 o 
  -1   1  15     2868.84     3005.08     46.02 o 
   0   1  15      771.14      745.11     21.63 o 
   1   1  15     2885.12     3477.25    196.39 o 
   2   1  15       41.87       31.93     10.60 o 
   3   1  15      340.86      321.38     24.42 o 
   4   1  15      317.15      300.63     28.67 o 
   5   1  15      397.70      339.35     52.02 o 
   6   1  15       13.82       -8.24     30.09 o 
  -6   2  15       44.66       54.85     38.61 o 
  -5   2  15       65.08       85.49     30.68 o 
  -4   2  15      198.04      206.00     32.67 o 
  -3   2  15      431.67      449.92     25.01 o 
  -2   2  15     2114.58     2146.65     52.34 o 
  -1   2  15     1103.24     1060.10     29.91 o 
   0   2  15     2931.85     2999.36     46.41 o 
   1   2  15     1084.86     1060.66     44.33 o 
   2   2  15     2109.93     2046.29     40.70 o 
   3   2  15      432.08      412.09     23.77 o 
   4   2  15      198.63      193.42     27.82 o 
   5   2  15       65.19       28.43     33.79 o 
   6   2  15       43.88       29.80     34.50 o 
  -6   3  15        8.04       -7.19     26.10 o 
  -5   3  15      180.20      167.55     34.82 o 
  -4   3  15      251.05      213.10     31.48 o 
  -3   3  15       76.45       79.68     18.39 o 
  -2   3  15     1261.42     1335.66     44.69 o 
  -1   3  15      610.66      792.83    131.93 o 
   0   3  15      810.85      867.16     27.36 o 
   1   3  15      603.01      738.18     28.82 o 
   2   3  15     1271.51     1166.46     37.83 o 
   3   3  15       77.24       51.67     15.63 o 
   4   3  15      252.73      204.75     38.94 o 
   5   3  15      178.25      137.33     40.91 o 
   6   3  15        8.38      -12.77     40.28 o 
  -6   4  15       19.38       10.05     26.88 o 
  -5   4  15       48.54       29.62     25.44 o 
  -4   4  15       93.91      142.43     44.53 o 
  -3   4  15      312.65      294.79     29.16 o 
  -2   4  15      461.76      425.86     44.63 o 
  -1   4  15      309.10      462.84     75.19 o 
   0   4  15     3957.08     4256.62    130.00 o 
   1   4  15      295.15      308.97     22.45 o 
   2   4  15      466.91      452.12     23.09 o 
   3   4  15      312.90      252.16     33.90 o 
   4   4  15       95.89      105.25     32.65 o 
   5   4  15       48.51       29.64     48.18 o 
   6   4  15       19.43        3.04     54.72 o 
  -6   5  15        0.37       16.81     23.80 o 
  -5   5  15        6.03       16.15     25.00 o 
  -4   5  15      221.39      261.11     33.28 o 
  -3   5  15      782.00      773.86     43.48 o 
  -2   5  15       43.60       59.60     15.81 o 
  -1   5  15     1087.19     1092.37     31.90 o 
   0   5  15      116.67      117.90     13.73 o 
   1   5  15     1093.72     1088.57     32.92 o 
   2   5  15       43.29       35.73     16.87 o 
   3   5  15      779.86      732.17     52.23 o 
   4   5  15      224.10      250.19     38.36 o 
   5   5  15        6.21       40.89     45.45 o 
   6   5  15        0.28      -66.42     44.99 o 
  -5   6  15       12.83       33.77     25.51 o 
  -4   6  15      200.16      153.17     29.83 o 
  -3   6  15       73.43       91.66     24.56 o 
  -2   6  15      141.64      184.11     22.70 o 
  -1   6  15     1215.42     1161.58     36.19 o 
   0   6  15        0.73       20.67     10.06 o 
   1   6  15     1212.06     1170.04     41.46 o 
   2   6  15      140.61      148.23     23.11 o 
   3   6  15       71.18       88.57     33.89 o 
   4   6  15      201.87      235.43     57.45 o 
   5   6  15       12.57      -13.07     43.62 o 
  -5   7  15       93.19       78.62     32.92 o 
  -4   7  15      103.50       79.31     28.24 o 
  -3   7  15      140.87      188.23     27.28 o 
  -2   7  15      575.73      562.47     37.07 o 
  -1   7  15      860.48      833.77     32.90 o 
   0   7  15      166.36      154.72     17.13 o 
   1   7  15      855.57      829.82     34.99 o 
   2   7  15      578.68      514.16     38.90 o 
   3   7  15      137.74      179.20     41.65 o 
   4   7  15      104.67      105.18     48.49 o 
   5   7  15       95.05      103.05     40.89 o 
  -5   8  15       65.61       78.85     46.74 o 
  -4   8  15      105.78       90.00     25.31 o 
  -3   8  15       45.85       40.03     22.76 o 
  -2   8  15      486.39      503.05     58.76 o 
  -1   8  15       15.17       -5.47     14.60 o 
   0   8  15      133.41      122.75     18.67 o 
   1   8  15       16.91       45.37     18.65 o 
   2   8  15      494.99      552.94     66.42 o 
   3   8  15       44.24       11.40     34.81 o 
   4   8  15      105.55       81.77     45.75 o 
   5   8  15       65.34       78.37     45.47 o 
  -4   9  15       42.48       48.26     25.76 o 
  -3   9  15       79.93       57.49     23.39 o 
  -2   9  15       41.07       65.37     22.86 o 
  -1   9  15      250.23      241.09     29.50 o 
   0   9  15      179.12      190.76     23.10 o 
   1   9  15      250.63      240.63     24.45 o 
   2   9  15       39.31       61.35     29.40 o 
   3   9  15       79.33      115.82     37.39 o 
   4   9  15       42.87       96.05     40.51 o 
  -4  10  15       12.29       62.01     35.86 o 
  -3  10  15       19.88       23.40     30.57 o 
  -2  10  15       66.51      111.65     28.60 o 
  -1  10  15      135.78      159.84     29.18 o 
   0  10  15      118.20      101.40     28.65 o 
   1  10  15      137.35      140.26     26.23 o 
   2  10  15       66.62       76.67     26.92 o 
   3  10  15       20.63       29.24     26.34 o 
   4  10  15       12.03        6.67     28.29 o 
  -3  11  15       11.00       28.74     21.70 o 
  -2  11  15       15.46       16.17     24.94 o 
  -1  11  15       13.33        5.92     19.22 o 
   0  11  15      103.59       72.77     28.34 o 
   1  11  15       12.86       -6.64     22.62 o 
   2  11  15       14.98       14.59     28.73 o 
   3  11  15       11.06       22.96     29.31 o 
  -2  12  15       53.19       56.87     30.12 o 
  -1  12  15        6.53      -10.37     26.83 o 
   0  12  15       25.93       68.96     60.57 o 
   1  12  15        6.49       46.83     33.36 o 
   2  12  15       52.83       80.68     38.01 o 
   0  13  15        0.00      -25.23     36.33 o 
   0   0  16       19.89       15.74     10.73 o 
   1   0  16     1850.99     1913.88     80.12 o 
   2   0  16        7.96        3.72     10.76 o 
   3   0  16     1456.16     1749.44    123.64 o 
   4   0  16       58.21       61.74     21.86 o 
   5   0  16      906.96     1145.07     85.69 o 
   6   0  16        2.22       -3.71     36.64 o 
  -6   1  16        7.98      -32.75     46.81 o 
  -5   1  16      146.49      155.90     37.14 o 
  -4   1  16      390.85      423.49     40.61 o 
  -3   1  16      766.79      795.54     43.28 o 
  -2   1  16      170.13      206.28     18.47 o 
  -1   1  16      910.45      993.85     48.35 o 
   0   1  16      514.62      577.61     25.71 o 
   1   1  16      879.47     1021.44     74.19 o 
   2   1  16      173.33      214.34     19.85 o 
   3   1  16      759.86      755.91     33.97 o 
   4   1  16      386.72      403.81     38.91 o 
   5   1  16      146.06       81.35     32.54 o 
   6   1  16        7.77       37.13     39.14 o 
  -6   2  16       29.85       25.28     38.24 o 
  -5   2  16      467.27      447.77     46.61 o 
  -4   2  16       60.87       91.30     27.34 o 
  -3   2  16      208.35      192.72     22.20 o 
  -2   2  16      666.24      666.51     30.24 o 
  -1   2  16      598.38      591.77     29.46 o 
   0   2  16      982.83     1090.65     58.82 o 
   1   2  16      591.41      633.00     40.71 o 
   2   2  16      660.88      722.31     39.82 o 
   3   2  16      200.03      179.01     18.29 o 
   4   2  16       60.55      103.59     30.76 o 
   5   2  16      467.44      410.99     52.82 o 
   6   2  16       29.63       26.77     55.70 o 
  -6   3  16        0.77      -11.09     25.27 o 
  -5   3  16       20.06       27.56     27.23 o 
  -4   3  16      103.48      132.38     28.17 o 
  -3   3  16       79.33       73.46     20.25 o 
  -2   3  16      576.86      639.44     32.45 o 
  -1   3  16     4023.56     3993.78     63.05 o 
   0   3  16     4161.60     4506.91     61.87 o 
   1   3  16     4045.79     3906.67    178.75 o 
   2   3  16      572.69      551.15     40.50 o 
   3   3  16       78.43       80.77     18.12 o 
   4   3  16      100.72       98.64     30.17 o 
   5   3  16       19.73       21.08     27.86 o 
   6   3  16        0.93       -4.56     57.15 o 
  -6   4  16        1.35       35.90     32.82 o 
  -5   4  16       56.64       77.30     33.76 o 
  -4   4  16       43.65       54.12     32.02 o 
  -3   4  16      471.81      501.69     37.45 o 
  -2   4  16     1191.12     1276.07     45.15 o 
  -1   4  16       11.46       22.56      9.17 o 
   0   4  16       37.45       83.39     17.97 o 
   1   4  16       10.50       38.88     13.94 o 
   2   4  16     1188.15     1071.13     51.08 o 
   3   4  16      477.62      517.32     46.13 o 
   4   4  16       45.07       54.44     26.50 o 
   5   4  16       56.08       66.42     40.58 o 
   6   4  16        1.33      -21.58     54.26 o 
  -6   5  16       18.26        8.02     24.01 o 
  -5   5  16       50.66       25.67     26.03 o 
  -4   5  16      337.62      321.53     35.71 o 
  -3   5  16      249.12      246.96     27.85 o 
  -2   5  16       94.00      107.08     18.13 o 
  -1   5  16      586.70      604.05     24.88 o 
   0   5  16      971.18     1038.18     31.94 o 
   1   5  16      577.01      595.56     25.84 o 
   2   5  16       90.63       89.91     22.38 o 
   3   5  16      252.31      255.72     34.50 o 
   4   5  16      333.53      301.18     43.77 o 
   5   5  16       51.15       57.45     48.64 o 
   6   5  16       18.83      -25.38     34.50 o 
  -5   6  16       24.90       44.89     28.81 o 
  -4   6  16      144.51      144.56     29.84 o 
  -3   6  16      375.49      409.37     34.91 o 
  -2   6  16      148.45      129.27     20.46 o 
  -1   6  16       60.73       69.31     13.20 o 
   0   6  16        0.02       30.17     12.29 o 
   1   6  16       63.30       59.68     13.51 o 
   2   6  16      149.53      125.01     22.29 o 
   3   6  16      377.73      368.53     39.98 o 
   4   6  16      142.31      177.98     54.11 o 
   5   6  16       25.34        5.62     44.38 o 
  -5   7  16        6.08        1.86     24.74 o 
  -4   7  16        6.49       10.04     19.50 o 
  -3   7  16      161.72      132.96     43.18 o 
  -2   7  16      356.77      346.30     29.85 o 
  -1   7  16      568.56      526.51     27.75 o 
   0   7  16        0.60       22.02     11.11 o 
   1   7  16      563.69      511.13     28.13 o 
   2   7  16      350.91      365.37     36.25 o 
   3   7  16      165.81       86.63     33.89 o 
   4   7  16        6.24        6.54     40.89 o 
   5   7  16        6.26       50.31     46.05 o 
  -5   8  16       21.54        0.34     26.15 o 
  -4   8  16       62.63       70.05     27.58 o 
  -3   8  16       75.22      110.24     25.74 o 
  -2   8  16      135.30      142.71     24.43 o 
  -1   8  16      551.61      519.38     33.81 o 
   0   8  16       34.33      128.05     67.46 o 
   1   8  16      557.33      559.00     31.39 o 
   2   8  16      131.82      117.34     33.59 o 
   3   8  16       77.68       82.84     39.52 o 
   4   8  16       63.64       57.76     44.23 o 
   5   8  16       20.45       -5.78     51.37 o 
  -4   9  16       52.52       39.21     27.17 o 
  -3   9  16       16.24        4.72     24.79 o 
  -2   9  16       38.37       49.60     20.44 o 
  -1   9  16      197.86      156.51     31.73 o 
   0   9  16      578.92      604.83     35.09 o 
   1   9  16      200.31      201.44     23.04 o 
   2   9  16       36.75       64.60     30.40 o 
   3   9  16       16.29       23.25     28.42 o 
   4   9  16       52.35       91.50     47.57 o 
  -4  10  16       47.94       47.22     23.46 o 
  -3  10  16       43.55       64.32     29.47 o 
  -2  10  16       35.01       52.73     25.10 o 
  -1  10  16      132.15      142.74     30.09 o 
   0  10  16        0.70       -5.65     16.78 o 
   1  10  16      130.55      136.40     25.89 o 
   2  10  16       36.52       72.96     29.02 o 
   3  10  16       43.47      101.67     33.88 o 
   4  10  16       47.35      122.27     42.61 o 
  -3  11  16       18.66       15.39     30.41 o 
  -2  11  16       88.67       92.93     32.98 o 
  -1  11  16       10.03       27.85     23.21 o 
   0  11  16       18.14       28.30     28.94 o 
   1  11  16        9.44       -8.39     18.23 o 
   2  11  16       89.97      115.27     33.43 o 
   3  11  16       19.29       53.73     38.99 o 
  -2  12  16        4.86       30.92     31.55 o 
  -1  12  16       17.94       34.52     32.31 o 
   0  12  16       69.06       70.79     33.46 o 
   1  12  16       18.51       11.25     43.62 o 
   2  12  16        5.30       40.01     42.25 o 
   0  13  16       10.01       43.17     50.92 o 
   1   0  17       22.95       25.43      7.22 o 
   2   0  17       70.12      109.32     12.92 o 
   3   0  17      446.36      546.41     35.98 o 
   4   0  17      921.83     1053.07     54.44 o 
   5   0  17       65.36       96.06     59.73 o 
   6   0  17      190.02      155.45    103.35 o 
  -6   1  17       31.46       53.83     42.39 o 
  -5   1  17       38.26       62.00     28.63 o 
  -4   1  17      354.01      350.33     36.32 o 
  -3   1  17      192.31      228.84     25.43 o 
  -2   1  17      307.54      336.64     21.15 o 
  -1   1  17      917.01      971.94     39.38 o 
   0   1  17     1527.14     1483.56     42.94 o 
   1   1  17      912.10      993.71     34.98 o 
   2   1  17      297.03      342.80     32.51 o 
   3   1  17      196.95      233.38     20.98 o 
   4   1  17      352.57      413.30     39.02 o 
   5   1  17       38.85       43.60     33.51 o 
   6   1  17       31.44       43.61     31.45 o 
  -6   2  17       67.60       44.13     43.23 o 
  -5   2  17        1.16       49.77     30.53 o 
  -4   2  17      432.19      468.24     42.47 o 
  -3   2  17      317.48      299.66     26.17 o 
  -2   2  17      227.57      242.10     23.76 o 
  -1   2  17      594.34      610.79     24.35 o 
   0   2  17     2714.75     2777.77     60.27 o 
   1   2  17      603.21      621.70     27.68 o 
   2   2  17      221.24      263.98     25.95 o 
   3   2  17      319.61      273.23     21.11 o 
   4   2  17      430.84      397.55     47.61 o 
   5   2  17        1.12        4.72     32.77 o 
   6   2  17       67.71      115.78     71.59 o 
  -6   3  17        3.03       19.00     28.12 o 
  -5   3  17       81.84       77.43     28.22 o 
  -4   3  17      216.67      243.02     34.96 o 
  -3   3  17      454.50      424.03     31.11 o 
  -2   3  17      818.33      831.10     54.83 o 
  -1   3  17      562.92      557.68     42.70 o 
   0   3  17     1360.32     1360.08     34.93 o 
   1   3  17      558.72      742.60     80.60 o 
   2   3  17      808.12      739.93     32.51 o 
   3   3  17      461.50      420.12     29.98 o 
   4   3  17      215.62      173.19     39.32 o 
   5   3  17       80.54       78.52     36.99 o 
   6   3  17        2.78      -16.26     57.45 o 
  -6   4  17       19.70       22.60     28.13 o 
  -5   4  17        8.32       23.93     29.00 o 
  -4   4  17      538.22      590.63     53.60 o 
  -3   4  17      835.05      969.42     47.26 o 
  -2   4  17      146.83      247.35     47.18 o 
  -1   4  17      545.16      592.10     22.65 o 
   0   4  17      118.85      107.66     13.50 o 
   1   4  17      544.91      617.17     29.25 o 
   2   4  17      146.71      214.39     27.76 o 
   3   4  17      838.37      796.65     55.84 o 
   4   4  17      532.38      534.09     53.08 o 
   5   4  17        8.47       31.61     36.63 o 
   6   4  17       20.39        5.62     41.65 o 
  -6   5  17        3.40        2.69     25.84 o 
  -5   5  17       31.29       29.80     28.89 o 
  -4   5  17        5.35       36.27     21.52 o 
  -3   5  17      429.39      400.46     32.97 o 
  -2   5  17      662.51      678.98     35.30 o 
  -1   5  17      838.41      861.19     36.54 o 
   0   5  17     1247.01     1234.42     34.54 o 
   1   5  17      846.83      808.35     38.96 o 
   2   5  17      658.24      693.95     73.56 o 
   3   5  17      435.91      490.65     46.35 o 
   4   5  17        4.96       17.56     27.28 o 
   5   5  17       32.49       31.16     38.00 o 
   6   5  17        3.25       21.58     51.52 o 
  -5   6  17        6.08       21.78     25.42 o 
  -4   6  17       25.29       51.29     23.81 o 
  -3   6  17      298.92      315.00     30.92 o 
  -2   6  17      451.45      458.64     33.06 o 
  -1   6  17       49.85       40.59     12.08 o 
   0   6  17      849.16      839.77     30.79 o 
   1   6  17       48.54       51.40     15.20 o 
   2   6  17      453.82      419.39     35.51 o 
   3   6  17      301.00      319.83     37.56 o 
   4   6  17       23.98       50.76     42.41 o 
   5   6  17        5.48      -15.96     40.89 o 
  -5   7  17        2.40       10.69     23.88 o 
  -4   7  17       12.47       -1.92     24.03 o 
  -3   7  17       47.44       42.31     19.88 o 
  -2   7  17       29.98       88.26     20.58 o 
  -1   7  17      166.71      168.14     23.77 o 
   0   7  17      530.19      486.89     25.42 o 
   1   7  17      167.92      188.83     22.90 o 
   2   7  17       27.83       68.70     22.72 o 
   3   7  17       49.31       51.07     29.33 o 
   4   7  17       12.75       25.69     41.49 o 
   5   7  17        2.58       13.53     44.84 o 
  -5   8  17       17.79       20.64     26.34 o 
  -4   8  17        9.51       13.45     20.73 o 
  -3   8  17       50.41       78.92     26.71 o 
  -2   8  17      209.06      192.44     26.13 o 
  -1   8  17      555.03      657.73     38.53 o 
   0   8  17        9.05       10.14     12.95 o 
   1   8  17      555.26      584.98     49.70 o 
   2   8  17      207.89      194.55     40.58 o 
   3   8  17       47.92       18.39     35.41 o 
   4   8  17       10.07        4.41     39.82 o 
   5   8  17       18.48       17.02     52.44 o 
  -4   9  17       67.20       93.68     27.70 o 
  -3   9  17       48.32       42.09     22.31 o 
  -2   9  17       82.79       68.80     23.21 o 
  -1   9  17       71.73       82.42     22.90 o 
   0   9  17       41.98       77.91     18.79 o 
   1   9  17       73.54       66.89     17.54 o 
   2   9  17       83.08      102.44     34.65 o 
   3   9  17       47.60       71.89     34.05 o 
   4   9  17       66.10       56.24     46.05 o 
  -4  10  17       14.37       15.13     25.29 o 
  -3  10  17       47.58       53.62     30.21 o 
  -2  10  17       18.85       29.06     25.23 o 
  -1  10  17       23.51       69.23     23.69 o 
   0  10  17       67.56       96.91     25.45 o 
   1  10  17       22.60       24.84     21.49 o 
   2  10  17       18.02       39.97     34.36 o 
   3  10  17       48.92       64.94     37.79 o 
   4  10  17       14.83       27.80     39.05 o 
  -3  11  17       43.26       43.01     29.84 o 
  -2  11  17        4.02       17.62     22.72 o 
  -1  11  17       72.04       79.85     26.02 o 
   0  11  17        0.62       15.20     27.82 o 
   1  11  17       75.09       48.28     23.81 o 
   2  11  17        4.36        0.80     29.41 o 
   3  11  17       43.65       71.02     39.15 o 
  -2  12  17       37.90       60.35     30.55 o 
  -1  12  17       12.78       16.66     25.20 o 
   0  12  17       23.91      -11.95     20.99 o 
   1  12  17       13.12        7.60     32.98 o 
   2  12  17       37.53       67.88     32.18 o 
   0   0  18     2121.21     1980.66     51.16 o 
   1   0  18      178.43      205.48     13.85 o 
   2   0  18     1360.65     1686.92    109.56 o 
   3   0  18        2.64        7.78     15.58 o 
   4   0  18      859.76      993.26     54.09 o 
   5   0  18       38.93       44.53     44.38 o 
   6   0  18        9.64       57.99     45.29 o 
  -6   1  18       26.05       66.12     55.32 o 
  -5   1  18       90.14      135.19     33.03 o 
  -4   1  18      280.01      244.16     32.44 o 
  -3   1  18       91.67      126.57     20.99 o 
  -2   1  18     1245.54     1405.19    106.29 o 
  -1   1  18      431.00      471.75     20.14 o 
   0   1  18      295.99      389.97     56.21 o 
   1   1  18      434.14      435.13     24.37 o 
   2   1  18     1233.30     1386.74    119.06 o 
   3   1  18       92.14      100.20     16.55 o 
   4   1  18      280.10      251.21     58.89 o 
   5   1  18       89.74       84.56     35.28 o 
   6   1  18       25.30        9.71     32.87 o 
  -6   2  18       11.34       13.10     35.24 o 
  -5   2  18       73.34       72.17     31.28 o 
  -4   2  18      170.71      193.19     32.91 o 
  -3   2  18       11.66       19.66     13.99 o 
  -2   2  18      162.50      142.03     17.24 o 
  -1   2  18      903.04      921.86     37.83 o 
   0   2  18     3124.70     3187.63     51.32 o 
   1   2  18      900.25      987.33     55.67 o 
   2   2  18      154.95      127.69     13.77 o 
   3   2  18       11.16       17.40     12.70 o 
   4   2  18      170.73      140.84     34.58 o 
   5   2  18       72.17       56.24     34.96 o 
   6   2  18       11.90       -5.92     31.23 o 
  -6   3  18      118.29      165.65     37.61 o 
  -5   3  18       30.77       31.64     30.65 o 
  -4   3  18      243.32      212.57     32.33 o 
  -3   3  18      267.47      233.30     24.74 o 
  -2   3  18      381.73      461.63     46.82 o 
  -1   3  18     1351.92     1397.86     45.43 o 
   0   3  18      204.17      288.80     26.46 o 
   1   3  18     1342.32     1413.73     41.97 o 
   2   3  18      384.88      441.25     26.68 o 
   3   3  18      264.04      260.75     25.33 o 
   4   3  18      242.26      221.40     51.98 o 
   5   3  18       31.68       46.82     35.02 o 
   6   3  18      118.15       97.43     54.72 o 
  -6   4  18        6.07       17.59     30.09 o 
  -5   4  18       33.17       23.04     27.66 o 
  -4   4  18       31.04       67.73     24.81 o 
  -3   4  18      431.55      448.52     34.92 o 
  -2   4  18      950.25      919.55     39.29 o 
  -1   4  18     1300.57     1375.66     41.68 o 
   0   4  18      284.94      245.30     18.21 o 
   1   4  18     1308.86     1289.37     41.36 o 
   2   4  18      964.74      887.03     38.66 o 
   3   4  18      427.64      407.27     42.47 o 
   4   4  18       31.80       62.19     31.27 o 
   5   4  18       33.72       48.49     50.16 o 
   6   4  18        5.79       27.36     58.06 o 
  -6   5  18       12.35       16.25     24.08 o 
  -5   5  18       12.74       45.22     29.33 o 
  -4   5  18      204.12      205.39     28.24 o 
  -3   5  18      256.96      267.39     29.51 o 
  -2   5  18       64.92       53.38     15.76 o 
  -1   5  18       94.97      110.55     13.83 o 
   0   5  18      133.43      145.98     26.02 o 
   1   5  18       97.23      102.98     16.09 o 
   2   5  18       65.37       60.04     28.27 o 
   3   5  18      256.96      276.09     38.34 o 
   4   5  18      204.42      182.82     33.74 o 
   5   5  18       13.08        8.97     45.29 o 
   6   5  18       11.83        7.30     55.93 o 
  -5   6  18       26.46       37.54     27.87 o 
  -4   6  18       78.73       49.54     24.75 o 
  -3   6  18       73.05       72.76     22.29 o 
  -2   6  18      410.65      470.94     32.03 o 
  -1   6  18      115.45      118.01     19.07 o 
   0   6  18      585.16      601.49     28.16 o 
   1   6  18      115.30      102.96     16.68 o 
   2   6  18      409.94      445.49     37.12 o 
   3   6  18       71.18       54.40     23.39 o 
   4   6  18       80.19       59.88     35.72 o 
   5   6  18       26.63       41.04     39.06 o 
  -5   7  18       45.85       52.17     29.69 o 
  -4   7  18       20.85        6.41     18.57 o 
  -3   7  18      389.81      358.19     36.14 o 
  -2   7  18      724.24      665.09     39.70 o 
  -1   7  18       35.40       45.87     18.18 o 
   0   7  18       77.43       97.98     16.95 o 
   1   7  18       35.65       56.12     14.75 o 
   2   7  18      724.20      675.72     47.13 o 
   3   7  18      387.22      362.19     56.39 o 
   4   7  18       22.07       27.81     42.41 o 
   5   7  18       45.79       46.81     46.97 o 
  -5   8  18        4.98       -7.86     23.47 o 
  -4   8  18       12.68       14.12     25.87 o 
  -3   8  18       39.90       51.60     20.79 o 
  -2   8  18        3.07       34.10     20.63 o 
  -1   8  18      194.21      217.29     24.91 o 
   0   8  18      450.42      451.98     37.89 o 
   1   8  18      190.48      182.09     25.28 o 
   2   8  18        2.70       38.75     18.82 o 
   3   8  18       41.25       61.71     40.89 o 
   4   8  18       12.21       48.49     44.99 o 
   5   8  18        5.00        4.41     39.37 o 
  -4   9  18       46.79       67.36     26.34 o 
  -3   9  18       66.92       37.78     23.25 o 
  -2   9  18      222.30      230.74     30.24 o 
  -1   9  18       64.79       60.16     20.62 o 
   0   9  18       27.12       21.67     18.20 o 
   1   9  18       64.66       46.48     16.61 o 
   2   9  18      223.00      193.79     49.25 o 
   3   9  18       69.74       57.00     40.13 o 
   4   9  18       45.60       59.12     45.29 o 
  -4  10  18       31.56       25.14     27.14 o 
  -3  10  18       47.11       79.90     28.51 o 
  -2  10  18       92.33       86.43     26.68 o 
  -1  10  18       10.00       30.00     21.98 o 
   0  10  18       55.57       54.32     21.48 o 
   1  10  18        9.77      -14.34     15.76 o 
   2  10  18       92.84      122.05     39.67 o 
   3  10  18       46.89       59.08     37.53 o 
   4  10  18       32.18       61.20     47.27 o 
  -3  11  18       46.39      111.97     32.92 o 
  -2  11  18       19.32       38.44     24.64 o 
  -1  11  18        0.47      -13.15     23.37 o 
   0  11  18       36.54       58.48     27.66 o 
   1  11  18        0.41       -9.95     19.99 o 
   2  11  18       19.44       27.21     43.01 o 
   3  11  18       47.29       32.98     37.63 o 
  -2  12  18        4.44       17.57     25.85 o 
  -1  12  18       43.04       70.96     34.21 o 
   0  12  18        1.42       -5.26     21.03 o 
   1  12  18       41.60       75.69     49.25 o 
   2  12  18        4.58       39.67     46.36 o 
   1   0  19       59.37       63.26      8.46 o 
   2   0  19      232.77      238.46     18.32 o 
   3   0  19      170.76      171.28     22.68 o 
   4   0  19        1.39       18.96     23.93 o 
   5   0  19      175.89      146.31     42.10 o 
   6   0  19       18.23       51.55     40.78 o 
  -6   1  19       15.98       39.97     51.52 o 
  -5   1  19      342.46      444.21     60.65 o 
  -4   1  19       42.87       45.83     23.37 o 
  -3   1  19      185.84      192.23     25.13 o 
  -2   1  19     1255.74     1437.45     70.71 o 
  -1   1  19      540.32      616.74     23.06 o 
   0   1  19     3002.90     3145.04     61.56 o 
   1   1  19      543.52      614.47     48.41 o 
   2   1  19     1249.46     1355.13     44.49 o 
   3   1  19      181.75      182.92     21.21 o 
   4   1  19       42.20       45.76     29.77 o 
   5   1  19      340.29      351.61     58.06 o 
   6   1  19       15.64       22.70     38.91 o 
  -6   2  19       67.85       60.87     68.40 o 
  -5   2  19       39.62       72.21     27.70 o 
  -4   2  19      290.89      380.01     40.97 o 
  -3   2  19      229.30      249.85     28.98 o 
  -2   2  19      145.84      170.20     17.43 o 
  -1   2  19     4023.13     4166.12     62.75 o 
   0   2  19     1123.04     1210.87     32.44 o 
   1   2  19     3988.58     4071.64     83.60 o 
   2   2  19      141.54      172.53     15.44 o 
   3   2  19      224.37      234.50     43.41 o 
   4   2  19      292.92      211.50     38.08 o 
   5   2  19       39.91       26.10     34.73 o 
   6   2  19       68.69       62.93     40.62 o 
  -6   3  19       11.03       -0.97     27.07 o 
  -5   3  19       53.70       81.12     32.29 o 
  -4   3  19      122.01       51.44     24.53 o 
  -3   3  19      203.02      207.08     23.79 o 
  -2   3  19      309.83      319.24     24.05 o 
  -1   3  19      232.24      279.00     38.31 o 
   0   3  19     1122.17     1087.23     32.82 o 
   1   3  19      232.79      315.58     25.37 o 
   2   3  19      316.94      310.85     29.89 o 
   3   3  19      198.80      231.43     35.52 o 
   4   3  19      119.40       33.55     48.11 o 
   5   3  19       53.27       48.34     31.70 o 
   6   3  19       11.39       38.91     59.43 o 
  -6   4  19       26.71       33.00     29.26 o 
  -5   4  19        9.51       36.08     25.90 o 
  -4   4  19      538.81      573.74     44.07 o 
  -3   4  19      189.66      275.49     29.94 o 
  -2   4  19      133.14      180.99     24.96 o 
  -1   4  19      321.79      350.48     32.77 o 
   0   4  19      231.03      240.80     17.73 o 
   1   4  19      319.45      338.26     23.63 o 
   2   4  19      137.44      154.71     26.29 o 
   3   4  19      189.76      186.57     45.22 o 
   4   4  19      539.12      474.58     50.02 o 
   5   4  19        9.16       34.65     38.61 o 
   6   4  19       26.13        5.78     55.63 o 
  -6   5  19        0.09       12.42     20.56 o 
  -5   5  19       46.15       51.36     31.80 o 
  -4   5  19      154.10      189.90     30.24 o 
  -3   5  19      346.88      335.21     31.62 o 
  -2   5  19      198.06      214.68     22.74 o 
  -1   5  19      308.66      304.65     22.96 o 
   0   5  19     1248.73     1394.11     42.25 o 
   1   5  19      312.26      316.61     23.12 o 
   2   5  19      196.65      209.37     28.38 o 
   3   5  19      343.44      296.59     54.87 o 
   4   5  19      155.81      123.18     31.27 o 
   5   5  19       44.79       49.85     50.46 o 
   6   5  19        0.13      -34.35     50.01 o 
  -5   6  19        8.94       17.76     26.55 o 
  -4   6  19       40.59       46.80     23.92 o 
  -3   6  19       29.03       12.15     20.92 o 
  -2   6  19       33.11       31.40     15.22 o 
  -1   6  19      350.12      328.78     35.51 o 
   0   6  19       11.82       18.58     13.03 o 
   1   6  19      357.74      335.73     26.38 o 
   2   6  19       30.91       31.66     17.72 o 
   3   6  19       27.25       35.00     21.84 o 
   4   6  19       41.28       22.95     31.77 o 
   5   6  19        8.49        9.27     33.44 o 
  -5   7  19       15.13       19.21     26.31 o 
  -4   7  19       81.59       61.75     26.10 o 
  -3   7  19       49.93       63.39     21.29 o 
  -2   7  19       90.35      107.78     22.74 o 
  -1   7  19      659.79      601.11     34.65 o 
   0   7  19      384.52      365.76     24.43 o 
   1   7  19      654.22      639.58     36.06 o 
   2   7  19       89.11      117.39     26.57 o 
   3   7  19       47.68       46.81     30.25 o 
   4   7  19       82.74       88.00     40.73 o 
   5   7  19       15.28        8.51     45.29 o 
  -5   8  19       19.12       16.79     20.30 o 
  -4   8  19       17.86       43.72     25.06 o 
  -3   8  19       46.57       66.09     22.54 o 
  -2   8  19      142.52      128.04     23.52 o 
  -1   8  19       74.08       89.48     20.23 o 
   0   8  19      832.45      875.93     46.88 o 
   1   8  19       73.46      111.34     26.19 o 
   2   8  19      146.48      138.01     27.70 o 
   3   8  19       47.17       14.14     35.41 o 
   4   8  19       17.53       40.28     42.10 o 
   5   8  19       18.94        6.69     40.28 o 
  -4   9  19       69.54       78.46     26.45 o 
  -3   9  19       73.31      112.40     27.92 o 
  -2   9  19        7.73        5.20     20.63 o 
  -1   9  19       18.90       17.78     18.35 o 
   0   9  19        6.62       30.39     20.64 o 
   1   9  19       18.57       31.25     16.98 o 
   2   9  19        7.14      -24.62     31.46 o 
   3   9  19       72.21       37.69     39.37 o 
   4   9  19       70.21       97.58     50.46 o 
  -4  10  19        2.92        1.75     22.49 o 
  -3  10  19        5.99       24.95     25.18 o 
  -2  10  19       46.17      102.92     29.92 o 
  -1  10  19       45.50       31.45     20.49 o 
   0  10  19       25.73       43.02     22.09 o 
   1  10  19       46.35       49.58     20.91 o 
   2  10  19       46.41       49.09     32.53 o 
   3  10  19        6.38       11.10     40.43 o 
   4  10  19        2.70      -15.10     37.70 o 
  -3  11  19       15.15       25.57     27.31 o 
  -2  11  19        7.92        8.03     23.50 o 
  -1  11  19        3.30       23.26     21.39 o 
   0  11  19        5.87       33.57     28.34 o 
   1  11  19        3.49       -4.20     21.61 o 
   2  11  19        8.40       38.76     43.93 o 
   3  11  19       15.07       50.39     31.12 o 
  -2  12  19       70.87       74.58     31.22 o 
  -1  12  19        7.32       23.48     29.38 o 
   0  12  19        7.23        5.15     29.43 o 
   1  12  19        7.60       18.24     44.69 o 
   2  12  19       70.28       58.82     47.42 o 
   0   0  20        5.68       21.30     11.12 o 
   1   0  20      819.25      924.08     23.92 o 
   2   0  20        4.06        5.73      9.89 o 
   3   0  20       30.09       28.88     14.86 o 
   4   0  20       12.76       38.69     20.13 o 
   5   0  20      225.65      229.67     43.59 o 
   6   0  20        7.82       37.42     36.40 o 
  -6   1  20       23.34       24.32     51.83 o 
  -5   1  20       35.50       45.81     37.91 o 
  -4   1  20      157.58      185.06     31.80 o 
  -3   1  20      173.21      188.38     26.49 o 
  -2   1  20       10.18       27.10     12.70 o 
  -1   1  20     2553.51     2631.85     62.27 o 
   0   1  20      562.52      615.23     53.79 o 
   1   1  20     2520.17     2581.74     60.15 o 
   2   1  20       10.45        8.39     10.43 o 
   3   1  20      174.90      184.31     20.43 o 
   4   1  20      157.53      124.28     37.99 o 
   5   1  20       35.52       67.60     41.33 o 
   6   1  20       23.20        5.87     33.67 o 
  -6   2  20        9.28        7.07     31.28 o 
  -5   2  20      160.93      208.66     35.55 o 
  -4   2  20      444.35      488.63     45.45 o 
  -3   2  20      248.28      343.81     28.51 o 
  -2   2  20      103.55       98.42     14.48 o 
  -1   2  20      157.86      239.81     32.21 o 
   0   2  20     2505.74     2478.31     60.82 o 
   1   2  20      156.09      329.79     27.50 o 
   2   2  20      102.55       92.32     14.63 o 
   3   2  20      250.72      276.70     34.41 o 
   4   2  20      443.45      436.21     71.59 o 
   5   2  20      158.11      118.35     37.18 o 
   6   2  20        9.09       12.59     33.74 o 
  -6   3  20        7.54       15.06     31.50 o 
  -5   3  20       19.22       50.32     28.61 o 
  -4   3  20       19.42       10.07     23.33 o 
  -3   3  20       71.90       73.35     19.11 o 
  -2   3  20      704.60      649.97     32.09 o 
  -1   3  20     1118.95     1147.78     37.62 o 
   0   3  20     2661.23     2792.23     52.98 o 
   1   3  20     1129.08     1055.30     38.05 o 
   2   3  20      703.47      606.59     32.32 o 
   3   3  20       72.15       68.71     26.79 o 
   4   3  20       19.16       44.13     39.75 o 
   5   3  20       19.14        7.75     32.72 o 
   6   3  20        7.68       31.01     46.97 o 
  -6   4  20        0.05       24.02     29.57 o 
  -5   4  20      108.08      122.92     33.15 o 
  -4   4  20       97.16      136.49     28.21 o 
  -3   4  20      768.38      886.08     45.60 o 
  -2   4  20      156.53      142.09     20.71 o 
  -1   4  20       56.27       56.05     12.37 o 
   0   4  20      307.58      333.81     20.80 o 
   1   4  20       54.62       49.11     12.26 o 
   2   4  20      157.92      137.68     17.42 o 
   3   4  20      770.64      831.07     60.74 o 
   4   4  20       96.52      139.32     35.25 o 
   5   4  20      108.26       64.81     36.33 o 
   6   4  20        0.06       43.62     46.21 o 
  -5   5  20        0.24        2.36     23.58 o 
  -4   5  20       37.51       41.68     20.84 o 
  -3   5  20      183.77      205.34     27.38 o 
  -2   5  20      129.45      110.96     19.57 o 
  -1   5  20      265.23      257.39     21.51 o 
   0   5  20     1351.97     1233.18     39.84 o 
   1   5  20      262.10      271.88     22.94 o 
   2   5  20      129.52      135.38     23.73 o 
   3   5  20      179.09      214.79     34.04 o 
   4   5  20       37.55       36.00     29.04 o 
   5   5  20        0.25       13.68     36.33 o 
  -5   6  20       41.70       58.64     29.42 o 
  -4   6  20       59.18       55.57     24.13 o 
  -3   6  20       23.59        3.13     16.55 o 
  -2   6  20       38.19       24.40     18.02 o 
  -1   6  20       40.99       47.22     14.62 o 
   0   6  20       25.08       15.17     11.09 o 
   1   6  20       39.61       58.62     19.47 o 
   2   6  20       39.63       29.45     17.64 o 
   3   6  20       21.54       30.86     25.02 o 
   4   6  20       58.50       74.93     45.14 o 
   5   6  20       41.70      114.91     55.02 o 
  -5   7  20        2.86       -0.77     26.04 o 
  -4   7  20        3.59       24.12     21.01 o 
  -3   7  20      121.87       97.38     24.33 o 
  -2   7  20      258.81      279.28     28.97 o 
  -1   7  20      785.86      904.10     43.22 o 
   0   7  20      320.35      347.35     25.77 o 
   1   7  20      783.48      808.61     98.03 o 
   2   7  20      260.73      252.76     44.69 o 
   3   7  20      124.89      134.36     38.45 o 
   4   7  20        3.68       32.83     35.57 o 
   5   7  20        2.93       87.09     50.76 o 
  -5   8  20       12.69      -12.42     18.71 o 
  -4   8  20       69.95       82.74     27.71 o 
  -3   8  20        8.32       16.89     19.72 o 
  -2   8  20      289.68      290.64     31.87 o 
  -1   8  20      278.18      291.15     27.90 o 
   0   8  20        6.99       58.94     19.89 o 
   1   8  20      279.07      294.90     28.18 o 
   2   8  20      286.02      260.15     35.63 o 
   3   8  20        7.46       36.78     38.00 o 
   4   8  20       71.35       67.03     46.05 o 
   5   8  20       12.08        4.56     39.97 o 
  -4   9  20       12.47       40.39     23.89 o 
  -3   9  20       94.93      164.01     40.85 o 
  -2   9  20        7.69       25.18     21.92 o 
  -1   9  20       47.31       53.34     23.26 o 
   0   9  20      246.43      268.78     30.73 o 
   1   9  20       47.27       49.28     19.99 o 
   2   9  20        8.69       78.88     39.67 o 
   3   9  20       93.55      157.77     50.16 o 
   4   9  20       12.40       55.78     44.99 o 
  -3  10  20       50.87       45.02     26.98 o 
  -2  10  20       55.84       38.90     25.20 o 
  -1  10  20       44.36       24.21     23.56 o 
   0  10  20        5.10       -0.19     19.18 o 
   1  10  20       43.83       43.51     22.55 o 
   2  10  20       57.67       69.92     35.41 o 
   3  10  20       51.07       50.46     42.10 o 
  -3  11  20        5.83       29.42     30.00 o 
  -2  11  20       55.46       56.06     30.67 o 
  -1  11  20        7.76       26.12     26.32 o 
   0  11  20        0.92       -1.63     26.73 o 
   1  11  20        7.51       26.91     27.63 o 
   2  11  20       56.38       31.61     34.96 o 
   3  11  20        5.88      -15.17     27.91 o 
  -2  12  20        1.66       17.43     26.56 o 
  -1  12  20       12.91       30.02     25.80 o 
   0  12  20        2.26        1.29     27.16 o 
   1  12  20       13.09        8.51     33.13 o 
   2  12  20        1.56       -1.22     31.77 o 
   1   0  21      304.58      338.31     15.37 o 
   2   0  21        1.14       -4.59      8.40 o 
   3   0  21       49.44       64.15     16.05 o 
   4   0  21      189.84      241.62     28.07 o 
   5   0  21       67.23       57.39     28.28 o 
   6   0  21       11.86        4.37     35.22 o 
  -6   1  21        7.83      -18.39     49.09 o 
  -5   1  21      104.88      134.07     39.91 o 
  -4   1  21       47.51      142.96     28.85 o 
  -3   1  21      100.35       95.87     23.94 o 
  -2   1  21       62.33       59.88     13.01 o 
  -1   1  21      136.48      146.15     23.42 o 
   0   1  21      793.84      712.52     24.58 o 
   1   1  21      136.39      242.92     13.66 o 
   2   1  21       65.62       59.50     12.92 o 
   3   1  21      100.39       98.03     16.57 o 
   4   1  21       46.71       74.00     22.63 o 
   5   1  21      104.00       98.07     38.11 o 
   6   1  21        7.82      -30.62     36.18 o 
  -6   2  21       17.13       54.89     32.84 o 
  -5   2  21      150.15      181.54     37.12 o 
  -4   2  21       45.54       69.98     24.64 o 
  -3   2  21      352.85      340.12     28.52 o 
  -2   2  21       41.87       33.21     11.29 o 
  -1   2  21      841.04      838.29     30.09 o 
   0   2  21      208.96      350.82     43.59 o 
   1   2  21      843.24      813.39     34.22 o 
   2   2  21       40.00       42.95     24.38 o 
   3   2  21      356.53      264.01     27.15 o 
   4   2  21       43.18       79.27     32.32 o 
   5   2  21      149.40      132.05     43.04 o 
   6   2  21       16.35       -0.35     39.15 o 
  -6   3  21        3.34        5.22     39.55 o 
  -5   3  21       82.34      101.80     32.26 o 
  -4   3  21        4.02       28.04     21.05 o 
  -3   3  21      288.48      266.59     26.52 o 
  -2   3  21      120.27      137.90     19.69 o 
  -1   3  21      168.26      185.50     25.54 o 
   0   3  21       86.43      171.00     26.76 o 
   1   3  21      164.99      188.58     18.53 o 
   2   3  21      124.18      132.30     18.83 o 
   3   3  21      294.41      281.69     36.94 o 
   4   3  21        4.25       -4.28     29.31 o 
   5   3  21       80.30       74.48     39.97 o 
   6   3  21        3.39      -11.55     55.78 o 
  -6   4  21       16.31       10.63     25.61 o 
  -5   4  21       34.46       53.00     32.53 o 
  -4   4  21      232.66      267.92     32.59 o 
  -3   4  21      155.28      164.33     32.74 o 
  -2   4  21      133.53      148.33     19.20 o 
  -1   4  21       80.01       73.92     13.72 o 
   0   4  21       14.00       23.71     11.02 o 
   1   4  21       77.05       75.48     14.37 o 
   2   4  21      131.73      142.66     19.42 o 
   3   4  21      150.55      192.98     43.47 o 
   4   4  21      231.68      174.94     45.60 o 
   5   4  21       35.33       28.05     33.80 o 
   6   4  21       16.67       40.43     60.95 o 
  -5   5  21       31.25       21.16     27.99 o 
  -4   5  21       33.01       32.54     22.09 o 
  -3   5  21      197.11      202.43     27.55 o 
  -2   5  21      328.66      272.94     26.22 o 
  -1   5  21      854.92      866.81     37.17 o 
   0   5  21       33.70       54.09     12.10 o 
   1   5  21      855.35      772.23     39.79 o 
   2   5  21      326.18      254.38     35.57 o 
   3   5  21      194.59      156.70     47.27 o 
   4   5  21       32.39       31.67     28.72 o 
   5   5  21       31.04       85.27     55.17 o 
  -5   6  21       12.59        0.52     22.33 o 
  -4   6  21       14.21       -0.85     21.31 o 
  -3   6  21      225.35      238.10     28.51 o 
  -2   6  21       40.14       57.79     16.31 o 
  -1   6  21      125.98      130.43     19.66 o 
   0   6  21        8.04       -4.16     13.49 o 
   1   6  21      120.74      135.02     25.69 o 
   2   6  21       38.06       16.95     17.27 o 
   3   6  21      226.23      206.63     35.81 o 
   4   6  21       15.17       -6.69     42.41 o 
   5   6  21       12.58       12.92     47.88 o 
  -5   7  21       13.40       42.30     28.37 o 
  -4   7  21       79.23       89.72     27.44 o 
  -3   7  21      176.26      169.81     27.28 o 
  -2   7  21       14.17       31.90     19.28 o 
  -1   7  21      277.63      311.59     27.53 o 
   0   7  21      768.50      816.38     42.40 o 
   1   7  21      281.03      254.84     30.75 o 
   2   7  21       12.90       46.51     30.85 o 
   3   7  21      174.95      120.68     37.69 o 
   4   7  21       80.56       97.43     44.08 o 
   5   7  21       12.70       31.01     35.26 o 
  -4   8  21       36.11       41.96     27.17 o 
  -3   8  21       41.16       66.42     22.19 o 
  -2   8  21      167.96      179.17     24.50 o 
  -1   8  21      263.49      266.72     27.27 o 
   0   8  21      161.02      176.23     25.30 o 
   1   8  21      266.77      294.12     27.89 o 
   2   8  21      164.65      181.42     30.67 o 
   3   8  21       41.25       37.54     40.43 o 
   4   8  21       35.36       50.16     46.66 o 
  -4   9  21       50.41       56.77     28.68 o 
  -3   9  21       45.42       81.15     26.53 o 
  -2   9  21      249.00      241.02     29.24 o 
  -1   9  21      198.91      164.26     29.58 o 
   0   9  21        0.05       18.14     16.37 o 
   1   9  21      198.27      220.88     26.60 o 
   2   9  21      251.44      230.42     46.97 o 
   3   9  21       45.22       82.53     43.62 o 
   4   9  21       50.38       96.36     50.16 o 
  -3  10  21        1.15        8.87     25.00 o 
  -2  10  21       13.23       29.83     21.64 o 
  -1  10  21        9.28      -13.82     20.28 o 
   0  10  21        0.29        9.14     17.40 o 
   1  10  21        8.75        0.50     23.17 o 
   2  10  21       13.31       55.78     40.73 o 
   3  10  21        1.42       19.45     41.49 o 
  -3  11  21       17.39       19.90     31.71 o 
  -2  11  21       79.53       96.12     34.37 o 
  -1  11  21       20.77       29.87     26.16 o 
   0  11  21        0.13      -11.56     23.26 o 
   1  11  21       21.94       26.18     26.97 o 
   2  11  21       80.70      111.11     43.01 o 
   3  11  21       17.52       36.22     37.50 o 
  -1  12  21        2.64       37.27     27.25 o 
   0  12  21       51.17       64.03     30.66 o 
   1  12  21        2.46       12.46     34.65 o 
   0   0  22     6385.84     6485.56    237.18 o 
   1   0  22        2.87       10.48      7.55 o 
   2   0  22       99.16       85.76     12.52 o 
   3   0  22        6.29       -8.18     14.71 o 
   4   0  22      466.64      507.35     39.60 o 
   5   0  22       99.34      139.98     34.35 o 
   6   0  22       28.22        5.84     40.72 o 
  -6   1  22       21.66       18.68     37.00 o 
  -5   1  22       87.33      112.12     40.79 o 
  -4   1  22      824.34     1044.71    109.14 o 
  -3   1  22        8.04        0.29     17.85 o 
  -2   1  22       15.37       15.61     10.65 o 
  -1   1  22       69.23       81.12     12.04 o 
   0   1  22      110.04      143.88     13.19 o 
   1   1  22       69.29       73.84     11.13 o 
   2   1  22       14.38       17.61     11.76 o 
   3   1  22        7.83        6.85     12.52 o 
   4   1  22      826.63      902.99     82.82 o 
   5   1  22       87.49       49.48     34.88 o 
   6   1  22       21.55       23.96     38.68 o 
  -6   2  22        3.78      -28.33     29.54 o 
  -5   2  22        5.75       22.37     29.91 o 
  -4   2  22      131.82      122.45     27.07 o 
  -3   2  22        3.64       -1.51     30.41 o 
  -2   2  22      154.78      175.06     17.73 o 
  -1   2  22       27.30       48.62     10.55 o 
   0   2  22     1857.25     1778.65     47.62 o 
   1   2  22       26.94      121.05     23.48 o 
   2   2  22      154.25      140.30     32.96 o 
   3   2  22        3.51       20.95     15.42 o 
   4   2  22      129.50      109.66     33.95 o 
   5   2  22        5.81       10.35     35.23 o 
   6   2  22        3.83       44.16     37.95 o 
  -6   3  22      121.77      114.54     43.19 o 
  -5   3  22       10.14       21.28     29.96 o 
  -4   3  22      389.58      469.90     50.02 o 
  -3   3  22       21.82       40.63     18.95 o 
  -2   3  22      348.09      329.50     25.13 o 
  -1   3  22       21.59       24.93     12.94 o 
   0   3  22      221.32      224.47     17.60 o 
   1   3  22       21.50       28.59     11.69 o 
   2   3  22      344.09      297.20     24.49 o 
   3   3  22       23.00       13.42     20.76 o 
   4   3  22      383.19      487.09     98.79 o 
   5   3  22        9.70       13.36     34.38 o 
   6   3  22      123.02       62.62     49.09 o 
  -6   4  22       21.78       -9.43     24.47 o 
  -5   4  22       23.54       26.00     25.90 o 
  -4   4  22       26.02       65.70     24.57 o 
  -3   4  22      117.75      126.01     22.49 o 
  -2   4  22      829.05      831.78     42.12 o 
  -1   4  22      317.94      323.77     22.57 o 
   0   4  22      254.67      242.11     18.80 o 
   1   4  22      318.84      305.63     22.90 o 
   2   4  22      820.45      739.13     49.38 o 
   3   4  22      118.66      117.83     32.33 o 
   4   4  22       26.35       42.52     25.53 o 
   5   4  22       23.40       25.14     28.85 o 
   6   4  22       21.77       89.98     63.53 o 
  -5   5  22        5.30        9.71     24.92 o 
  -4   5  22       70.14       97.07     26.39 o 
  -3   5  22      139.57      157.07     24.50 o 
  -2   5  22       55.77       70.61     16.74 o 
  -1   5  22      103.12       86.17     15.29 o 
   0   5  22      326.24      330.66     22.77 o 
   1   5  22      102.85       98.43     15.98 o 
   2   5  22       58.51       41.42     25.76 o 
   3   5  22      137.79      133.13     32.06 o 
   4   5  22       68.61       65.29     28.99 o 
   5   5  22        4.77        4.71     51.52 o 
  -5   6  22       13.31        9.12     29.05 o 
  -4   6  22       50.39       75.67     24.07 o 
  -3   6  22       32.49       39.56     23.51 o 
  -2   6  22       12.54       24.41     16.57 o 
  -1   6  22      248.02      243.59     23.05 o 
   0   6  22       71.31       90.70     16.97 o 
   1   6  22      244.50      235.66     29.17 o 
   2   6  22       11.19       25.84     23.41 o 
   3   6  22       32.40        8.97     32.37 o 
   4   6  22       50.43      111.41     53.35 o 
   5   6  22       13.16      -12.16     33.59 o 
  -5   7  22       24.91       32.89     27.76 o 
  -4   7  22       27.53       30.84     21.49 o 
  -3   7  22      125.14      100.57     23.38 o 
  -2   7  22      316.95      276.87     27.72 o 
  -1   7  22       54.05       98.93     21.61 o 
   0   7  22      110.03      132.54     21.51 o 
   1   7  22       52.90       58.32     15.69 o 
   2   7  22      314.12      312.05     37.11 o 
   3   7  22      127.09      106.59     29.18 o 
   4   7  22       26.46       33.59     46.21 o 
   5   7  22       24.97       79.19     43.77 o 
  -4   8  22        8.69       -3.10     19.87 o 
  -3   8  22        2.30       23.96     22.46 o 
  -2   8  22       79.92      112.53     25.06 o 
  -1   8  22      211.79      269.34     29.05 o 
   0   8  22      232.48      224.49     26.85 o 
   1   8  22      210.21      231.91     26.01 o 
   2   8  22       79.30       85.55     26.51 o 
   3   8  22        2.18       50.31     42.71 o 
   4   8  22        8.76        1.52     41.49 o 
  -4   9  22        9.32       13.89     22.16 o 
  -3   9  22       68.75       73.01     25.52 o 
  -2   9  22        5.40       31.45     22.66 o 
  -1   9  22        9.72       20.85     19.54 o 
   0   9  22        0.17        8.45     19.14 o 
   1   9  22       10.20       10.70     18.40 o 
   2   9  22        5.77       22.04     27.21 o 
   3   9  22       70.50       89.07     45.14 o 
   4   9  22        8.95       59.12     46.97 o 
  -3  10  22       17.84        9.05     22.78 o 
  -2  10  22       25.81       65.81     29.59 o 
  -1  10  22       20.16       20.19     20.59 o 
   0  10  22       19.22       20.84     19.11 o 
   1  10  22       21.52       24.65     21.06 o 
   2  10  22       25.91       63.38     41.95 o 
   3  10  22       17.35       38.15     33.44 o 
  -2  11  22       19.20       39.15     26.82 o 
  -1  11  22        4.76        4.08     21.52 o 
   0  11  22        3.54       -4.83     28.46 o 
   1  11  22        4.94       -8.24     21.25 o 
   2  11  22       18.86       72.50     46.81 o 
  -1  12  22       47.93       65.08     28.18 o 
   0  12  22        0.02       44.70     34.49 o 
   1  12  22       48.07       66.57     50.76 o 
   1   0  23       91.49       74.62      9.39 o 
   2   0  23      109.35      111.39     14.22 o 
   3   0  23       28.28       13.50     16.10 o 
   4   0  23      308.77      368.84     41.08 o 
   5   0  23        2.78       31.68     36.27 o 
   6   0  23        9.84       -6.78     29.51 o 
  -6   1  23       26.89       46.51     39.42 o 
  -5   1  23       86.07       93.54     41.89 o 
  -4   1  23      122.83      198.39     31.75 o 
  -3   1  23      260.23      235.42     27.97 o 
  -2   1  23        4.94        1.23     10.64 o 
  -1   1  23      290.93      288.82     16.51 o 
   0   1  23      621.69      635.24     27.31 o 
   1   1  23      288.88      257.08     13.47 o 
   2   1  23        3.71      -14.27     10.31 o 
   3   1  23      256.33      299.23     27.77 o 
   4   1  23      123.92      167.76     30.41 o 
   5   1  23       85.88       87.34     42.54 o 
   6   1  23       26.80       37.76     37.27 o 
  -6   2  23       51.21       70.10     42.53 o 
  -5   2  23       22.10       50.49     31.06 o 
  -4   2  23       92.37       81.67     30.08 o 
  -3   2  23      297.35      275.89     26.74 o 
  -2   2  23       82.87       87.11     14.60 o 
  -1   2  23     1089.34     1131.47     35.57 o 
   0   2  23       49.51       89.35     19.61 o 
   1   2  23     1099.44     1116.15     42.69 o 
   2   2  23       79.11       72.65     15.29 o 
   3   2  23      292.23      250.20     29.14 o 
   4   2  23       90.29      114.14     38.48 o 
   5   2  23       22.06       -9.59     29.29 o 
   6   2  23       52.53       70.13     45.41 o 
  -6   3  23        0.20       -5.85     62.62 o 
  -5   3  23       98.94       79.27     28.34 o 
  -4   3  23       33.66       68.20     25.24 o 
  -3   3  23      223.28      210.78     26.33 o 
  -2   3  23      114.06      111.62     17.69 o 
  -1   3  23       70.93       73.04     13.58 o 
   0   3  23      146.91      132.86     14.23 o 
   1   3  23       69.91       71.68     14.98 o 
   2   3  23      118.31      111.27     18.36 o 
   3   3  23      218.79      203.30     34.99 o 
   4   3  23       34.88       74.55     33.52 o 
   5   3  23      101.75      118.11     38.78 o 
   6   3  23        0.20       15.81     60.64 o 
  -5   4  23        8.92        2.58     26.88 o 
  -4   4  23      282.75      269.86     33.02 o 
  -3   4  23      155.54      215.26     27.51 o 
  -2   4  23      103.49      130.99     37.35 o 
  -1   4  23      274.37      265.40     20.81 o 
   0   4  23      272.74      252.19     18.92 o 
   1   4  23      275.61      255.98     23.20 o 
   2   4  23      107.68      132.23     24.16 o 
   3   4  23      152.40      200.22     34.65 o 
   4   4  23      280.32      290.36     43.24 o 
   5   4  23        8.89       -0.70     32.04 o 
  -5   5  23       47.40       52.54     28.23 o 
  -4   5  23       87.67       67.96     25.26 o 
  -3   5  23      190.69      192.02     24.88 o 
  -2   5  23       24.45       35.28     14.94 o 
  -1   5  23      561.26      548.24     30.98 o 
   0   5  23       29.03       63.46     15.01 o 
   1   5  23      568.06      510.87     31.22 o 
   2   5  23       23.88       54.47     21.12 o 
   3   5  23      189.12      194.89     47.57 o 
   4   5  23       87.65       74.29     33.25 o 
   5   5  23       46.92       -3.80     37.39 o 
  -5   6  23       17.55        6.29     26.73 o 
  -4   6  23       17.48       18.07     20.74 o 
  -3   6  23       14.57        7.93     17.41 o 
  -2   6  23      547.94      532.05     35.78 o 
  -1   6  23        1.61        1.13     15.34 o 
   0   6  23      354.48      308.76     24.40 o 
   1   6  23        2.10       16.92     18.48 o 
   2   6  23      543.51      459.84     40.40 o 
   3   6  23       15.16       23.55     23.22 o 
   4   6  23       17.60       34.81     33.29 o 
   5   6  23       17.34       66.42     54.72 o 
  -5   7  23        2.38       20.46     23.34 o 
  -4   7  23       24.13       19.26     22.54 o 
  -3   7  23       69.19       57.78     22.74 o 
  -2   7  23      204.29      199.29     27.22 o 
  -1   7  23      326.68      369.51     30.03 o 
   0   7  23      503.21      488.92     34.60 o 
   1   7  23      325.01      305.00     33.43 o 
   2   7  23      199.26      164.39     30.93 o 
   3   7  23       71.37       79.15     28.35 o 
   4   7  23       24.07       41.80     48.79 o 
   5   7  23        2.38      -27.36     46.51 o 
  -4   8  23        5.43       19.81     22.64 o 
  -3   8  23      189.23      180.00     29.42 o 
  -2   8  23       51.77       60.77     19.54 o 
  -1   8  23      280.33      320.87     30.60 o 
   0   8  23      511.25      473.73     41.34 o 
   1   8  23      280.24      238.52     27.89 o 
   2   8  23       51.79       59.04     25.39 o 
   3   8  23      190.82      216.28     55.78 o 
   4   8  23        5.13       -3.95     39.97 o 
  -4   9  23       20.37       13.61     22.50 o 
  -3   9  23       23.51       50.23     23.93 o 
  -2   9  23       59.16       51.60     22.94 o 
  -1   9  23        6.93       10.37     20.34 o 
   0   9  23        1.10        0.47     21.13 o 
   1   9  23        7.29       -3.56     15.15 o 
   2   9  23       58.86       57.91     31.77 o 
   3   9  23       24.35       46.97     43.47 o 
   4   9  23       20.43        7.45     43.47 o 
  -3  10  23       28.05       33.44     23.15 o 
  -2  10  23       50.62       47.10     28.58 o 
  -1  10  23        7.86       18.84     22.75 o 
   0  10  23        4.44       13.34     18.00 o 
   1  10  23        7.43       18.55     23.25 o 
   2  10  23       52.27       63.68     42.41 o 
   3  10  23       28.49       37.39     33.89 o 
  -2  11  23       38.15       33.68     26.05 o 
  -1  11  23       29.24       38.52     25.13 o 
   0  11  23        4.27        6.91     22.74 o 
   1  11  23       29.56        3.91     19.67 o 
   2  11  23       37.54       79.80     50.01 o 
  -1  12  23        1.76        2.34     29.43 o 
   0  12  23        9.24        5.66     31.98 o 
   1  12  23        1.64       -5.78     44.84 o 
   0   0  24      827.90      870.83     37.96 o 
   1   0  24      503.80      511.85     21.32 o 
   2   0  24       81.38       73.00     13.52 o 
   3   0  24      176.24      191.37     23.23 o 
   4   0  24      211.94      276.75     37.95 o 
   5   0  24      258.88      215.72     49.25 o 
   6   0  24       14.63       26.46     37.27 o 
  -6   1  24       48.67       26.93     56.01 o 
  -5   1  24       15.18        6.19     31.26 o 
  -4   1  24      224.43      268.90     35.06 o 
  -3   1  24      200.73      235.91     32.75 o 
  -2   1  24       96.45       94.78     14.68 o 
  -1   1  24      196.71      176.20     13.58 o 
   0   1  24      378.46      398.19     19.24 o 
   1   1  24      206.43      182.32     16.78 o 
   2   1  24       95.87       80.70     14.11 o 
   3   1  24      203.40      225.77     23.24 o 
   4   1  24      224.45      234.60     35.51 o 
   5   1  24       15.18       13.68     36.73 o 
   6   1  24       49.11       81.62     47.85 o 
  -6   2  24       11.06       27.33     39.82 o 
  -5   2  24       30.22       52.47     30.25 o 
  -4   2  24        1.24        6.81     24.74 o 
  -3   2  24      222.77      264.04     26.24 o 
  -2   2  24       46.56       46.62     13.15 o 
  -1   2  24      162.32      169.15     15.89 o 
   0   2  24      105.98       77.31     11.51 o 
   1   2  24      159.66      217.93     20.92 o 
   2   2  24       45.67       52.34     17.29 o 
   3   2  24      227.43      235.73     28.66 o 
   4   2  24        1.30       35.35     33.94 o 
   5   2  24       29.33       76.66     39.75 o 
   6   2  24       10.86        3.53     35.88 o 
  -6   3  24       22.76       32.12     31.10 o 
  -5   3  24       33.70       47.05     28.63 o 
  -4   3  24       24.44       23.12     26.39 o 
  -3   3  24        7.73       48.56     19.45 o 
  -2   3  24      141.43      114.12     17.95 o 
  -1   3  24       96.09      107.22     15.33 o 
   0   3  24        9.93       19.88      9.48 o 
   1   3  24       90.08       71.96     15.15 o 
   2   3  24      142.89      126.95     19.62 o 
   3   3  24        8.26       24.00     23.05 o 
   4   3  24       24.14        2.95     31.73 o 
   5   3  24       33.64       61.88     34.22 o 
   6   3  24       22.36       19.00     60.19 o 
  -5   4  24      147.12      175.90     36.56 o 
  -4   4  24       87.86      134.50     26.69 o 
  -3   4  24      799.31      909.30     46.46 o 
  -2   4  24      137.13      144.42     20.87 o 
  -1   4  24       24.71       10.66     11.89 o 
   0   4  24      100.60       97.36     13.67 o 
   1   4  24       25.45       31.10     12.96 o 
   2   4  24      135.50      151.62     27.18 o 
   3   4  24      792.91      799.30     62.49 o 
   4   4  24       87.15       98.28     32.65 o 
   5   4  24      147.82      170.26     39.51 o 
  -5   5  24        2.95       53.74     29.93 o 
  -4   5  24       33.34       48.00     23.09 o 
  -3   5  24       30.67       46.27     21.68 o 
  -2   5  24      234.06      206.32     25.00 o 
  -1   5  24      106.13      102.47     16.19 o 
   0   5  24      660.92      655.93     31.69 o 
   1   5  24      105.52      109.61     19.44 o 
   2   5  24      232.65      209.18     31.04 o 
   3   5  24       30.98        8.56     24.40 o 
   4   5  24       33.30       56.47     28.69 o 
   5   5  24        2.96      -27.81     48.79 o 
  -5   6  24       22.51       16.62     26.82 o 
  -4   6  24       75.17       62.00     24.52 o 
  -3   6  24        2.72       13.19     20.29 o 
  -2   6  24       41.83       49.05     17.65 o 
  -1   6  24       84.16       83.00     16.69 o 
   0   6  24       23.01       26.73     13.21 o 
   1   6  24       82.51       62.23     19.72 o 
   2   6  24       41.66       73.44     25.15 o 
   3   6  24        3.32       37.16     35.49 o 
   4   6  24       75.67       58.97     45.45 o 
   5   6  24       21.89       43.01     52.28 o 
  -5   7  24        2.82       12.66     24.97 o 
  -4   7  24       22.47       46.79     23.33 o 
  -3   7  24       68.07       46.04     20.70 o 
  -2   7  24      129.68      140.68     22.94 o 
  -1   7  24      334.36      359.74     29.88 o 
   0   7  24      139.03      144.73     23.26 o 
   1   7  24      335.03      359.65     35.92 o 
   2   7  24      133.16      132.05     27.67 o 
   3   7  24       67.40       64.21     39.82 o 
   4   7  24       22.00        7.45     46.21 o 
   5   7  24        2.77      -21.58     47.42 o 
  -4   8  24       81.87       82.45     29.05 o 
  -3   8  24       83.10      104.16     27.07 o 
  -2   8  24      124.03      139.81     25.06 o 
  -1   8  24      209.34      215.41     31.67 o 
   0   8  24        1.31       34.69     16.58 o 
   1   8  24      207.97      240.38     35.03 o 
   2   8  24      125.64      113.14     28.56 o 
   3   8  24       81.36       87.24     45.29 o 
   4   8  24       82.32       70.83     38.00 o 
  -4   9  24       14.62       29.67     26.68 o 
  -3   9  24      115.56      136.11     29.95 o 
  -2   9  24       14.42        0.88     19.11 o 
  -1   9  24        8.03        6.77     21.16 o 
   0   9  24      111.05      122.75     39.24 o 
   1   9  24        7.49       33.68     19.64 o 
   2   9  24       14.76       11.86     26.14 o 
   3   9  24      115.23       79.64     44.84 o 
   4   9  24       14.51       58.82     49.55 o 
  -3  10  24       12.70       -3.16     25.80 o 
  -2  10  24       14.11        7.31     21.04 o 
  -1  10  24       42.32       55.02     24.08 o 
   0  10  24        0.02        1.61     18.98 o 
   1  10  24       42.59       80.77     26.00 o 
   2  10  24       14.56        9.88     39.06 o 
   3  10  24       12.61       11.55     30.40 o 
  -2  11  24       50.93      107.60     31.46 o 
  -1  11  24       21.99       35.98     27.09 o 
   0  11  24       21.08       26.49     25.38 o 
   1  11  24       21.93       19.71     24.28 o 
   2  11  24       50.20       61.56     48.94 o 
   0  12  24       27.77        6.03     27.79 o 
   1   0  25     1393.22     1390.67     34.67 o 
   2   0  25       81.04       84.78     16.41 o 
   3   0  25       33.56       22.10     15.81 o 
   4   0  25      229.81      236.62     34.98 o 
   5   0  25       27.11       45.79     36.72 o 
   6   0  25        0.51        4.31     44.25 o 
  -6   1  25        1.19       49.19     40.81 o 
  -5   1  25      246.42      291.64     42.48 o 
  -4   1  25       61.31      112.49     27.77 o 
  -3   1  25      215.48      200.36     27.76 o 
  -2   1  25       12.68       27.07     10.84 o 
  -1   1  25       82.99       88.97     11.16 o 
   0   1  25      754.87      723.21     25.94 o 
   1   1  25       82.02       74.12      9.54 o 
   2   1  25       12.19        6.73     10.92 o 
   3   1  25      215.33      209.40     22.68 o 
   4   1  25       61.58       60.38     27.56 o 
   5   1  25      247.38      213.72     45.83 o 
   6   1  25        1.29      -30.00     36.09 o 
  -6   2  25       17.16       80.64     55.70 o 
  -5   2  25       47.86       55.41     36.40 o 
  -4   2  25      128.30      163.38     31.43 o 
  -3   2  25       11.54       -2.57     16.96 o 
  -2   2  25      207.22      226.25     22.18 o 
  -1   2  25      364.79      360.16     21.23 o 
   0   2  25        0.96        7.33      8.65 o 
   1   2  25      361.70      341.20     25.03 o 
   2   2  25      203.44      183.01     23.15 o 
   3   2  25       12.81       64.47     20.04 o 
   4   2  25      129.97      104.89     35.40 o 
   5   2  25       47.63       18.55     34.43 o 
   6   2  25       17.13       34.87     43.67 o 
  -5   3  25       43.46       56.74     30.93 o 
  -4   3  25        4.08       46.67     25.30 o 
  -3   3  25      887.89      892.22     44.35 o 
  -2   3  25      258.87      263.01     23.27 o 
  -1   3  25      158.83      147.94     17.06 o 
   0   3  25       66.67       73.01     12.34 o 
   1   3  25      155.33      132.32     18.53 o 
   2   3  25      253.13      230.90     25.11 o 
   3   3  25      891.69      926.94     66.24 o 
   4   3  25        4.48      -18.33     20.93 o 
   5   3  25       43.32       43.51     37.75 o 
  -5   4  25        8.45       20.44     25.70 o 
  -4   4  25       71.18       87.75     29.72 o 
  -3   4  25       14.83       12.25     29.11 o 
  -2   4  25      780.37      782.38     38.73 o 
  -1   4  25       52.28       55.38     13.97 o 
   0   4  25      436.27      416.08     24.33 o 
   1   4  25       57.00       76.78     21.67 o 
   2   4  25      781.80      666.67     47.77 o 
   3   4  25       13.60       12.06     19.91 o 
   4   4  25       70.64       59.91     33.04 o 
   5   4  25        8.43      107.34     40.19 o 
  -5   5  25       95.72       70.67     31.85 o 
  -4   5  25      103.15      115.84     27.41 o 
  -3   5  25       38.22       40.49     17.88 o 
  -2   5  25      364.06      473.56     72.29 o 
  -1   5  25      115.12      105.09     18.67 o 
   0   5  25      207.33      207.40     22.68 o 
   1   5  25      114.62      103.24     18.47 o 
   2   5  25      368.36      395.97     71.74 o 
   3   5  25       35.80       57.54     25.18 o 
   4   5  25      102.46       97.00     32.82 o 
   5   5  25       94.55        5.02     51.83 o 
  -5   6  25        4.63        3.92     24.61 o 
  -4   6  25       12.10       18.60     23.05 o 
  -3   6  25      114.50      140.76     24.40 o 
  -2   6  25       47.66       24.53     19.43 o 
  -1   6  25      713.03      703.97     37.05 o 
   0   6  25      290.68      305.80     24.28 o 
   1   6  25      704.61      678.30     81.85 o 
   2   6  25       45.84       48.45     20.95 o 
   3   6  25      116.44      123.49     32.93 o 
   4   6  25       12.69       32.98     45.14 o 
   5   6  25        4.91      -31.46     33.74 o 
  -4   7  25       92.68       78.88     25.53 o 
  -3   7  25        7.49       10.22     18.85 o 
  -2   7  25       28.63       26.16     20.98 o 
  -1   7  25      124.64      121.02     21.80 o 
   0   7  25      142.47      175.12     28.63 o 
   1   7  25      127.97      108.91     24.02 o 
   2   7  25       28.42       57.34     25.95 o 
   3   7  25        7.56        1.62     20.00 o 
   4   7  25       92.73       83.75     43.47 o 
  -4   8  25        2.03       -7.34     20.81 o 
  -3   8  25       47.05       53.69     20.73 o 
  -2   8  25       94.25      117.17     25.57 o 
  -1   8  25       16.09       13.66     17.09 o 
   0   8  25      369.07      356.63     32.20 o 
   1   8  25       17.38       42.36     23.50 o 
   2   8  25       91.83       96.22     28.63 o 
   3   8  25       46.87       42.10     32.37 o 
   4   8  25        1.98        8.21     31.46 o 
  -4   9  25       34.15       20.34     21.47 o 
  -3   9  25       12.61       54.15     24.75 o 
  -2   9  25        2.29       23.78     20.60 o 
  -1   9  25       16.76       10.70     18.20 o 
   0   9  25        0.14       14.13     17.67 o 
   1   9  25       16.28       18.70     24.66 o 
   2   9  25        1.97       12.92     27.05 o 
   3   9  25       13.31       24.17     41.19 o 
   4   9  25       35.11        9.73     34.81 o 
  -3  10  25       37.44       63.79     27.98 o 
  -2  10  25       33.66       29.76     24.67 o 
  -1  10  25       20.83       24.28     20.15 o 
   0  10  25       20.98       16.19     19.11 o 
   1  10  25       21.14       47.12     31.77 o 
   2  10  25       34.40       -6.38     39.82 o 
   3  10  25       36.27       48.64     36.02 o 
  -2  11  25       30.08       17.52     24.47 o 
  -1  11  25        8.89        8.34     18.86 o 
   0  11  25       20.00       11.15     21.84 o 
   1  11  25        9.04       33.29     42.41 o 
   2  11  25       30.64       22.80     45.60 o 
   0   0  26     2978.00     3002.76     74.32 o 
   1   0  26       31.57       79.55     11.89 o 
   2   0  26        3.02        2.97     12.98 o 
   3   0  26        5.58        9.94     14.37 o 
   4   0  26       15.82       42.93     26.49 o 
   5   0  26       10.09       38.08     42.04 o 
   6   0  26       61.14       34.87     41.87 o 
  -6   1  26       25.73       13.77     39.49 o 
  -5   1  26      130.22      144.77     33.95 o 
  -4   1  26      353.20      402.29     35.74 o 
  -3   1  26       60.71       81.74     21.34 o 
  -2   1  26       10.68        8.35     11.28 o 
  -1   1  26      104.13      125.14     13.10 o 
   0   1  26       99.90      121.15     13.17 o 
   1   1  26      107.54       99.51     15.62 o 
   2   1  26       11.20       22.86     12.27 o 
   3   1  26       60.47       47.74     17.81 o 
   4   1  26      354.97      407.10     40.82 o 
   5   1  26      130.40      149.83     43.57 o 
   6   1  26       24.98       34.46     44.16 o 
  -5   2  26       25.25        7.68     31.17 o 
  -4   2  26       23.67       16.42     22.98 o 
  -3   2  26      190.81      200.59     29.07 o 
  -2   2  26      463.90      449.64     27.00 o 
  -1   2  26      116.66      120.96     13.88 o 
   0   2  26       91.11       80.98     12.04 o 
   1   2  26      117.80      115.05     17.40 o 
   2   2  26      478.03      441.67     31.50 o 
   3   2  26      193.73      195.02     27.13 o 
   4   2  26       22.95       16.25     24.68 o 
   5   2  26       24.42       34.23     30.79 o 
  -5   3  26       43.39       47.43     29.82 o 
  -4   3  26      206.73      219.50     43.96 o 
  -3   3  26      242.32      285.93     37.16 o 
  -2   3  26      143.49      160.36     20.80 o 
  -1   3  26       12.12       24.25     11.12 o 
   0   3  26      144.80      177.56     22.84 o 
   1   3  26       11.69       33.05     14.09 o 
   2   3  26      141.45      151.24     22.09 o 
   3   3  26      246.07      280.04     82.91 o 
   4   3  26      206.97      219.01     44.64 o 
   5   3  26       42.67       48.36     31.22 o 
  -5   4  26        7.84       17.24     29.21 o 
  -4   4  26       19.40       12.22     25.49 o 
  -3   4  26       34.86       40.70     21.25 o 
  -2   4  26      131.48      194.46     23.47 o 
  -1   4  26      709.22      687.14     36.42 o 
   0   4  26        1.96       25.21     11.12 o 
   1   4  26      705.52      603.74     42.03 o 
   2   4  26      129.17      215.05     53.50 o 
   3   4  26       34.76       36.05     28.13 o 
   4   4  26       20.12       23.58     24.69 o 
   5   4  26        7.41       35.09     30.05 o 
  -5   5  26       27.30       83.93     31.28 o 
  -4   5  26      149.57      172.18     30.78 o 
  -3   5  26      355.25      360.35     32.34 o 
  -2   5  26       98.03      136.00     21.91 o 
  -1   5  26      302.20      278.01     24.92 o 
   0   5  26       19.25       19.51     12.76 o 
   1   5  26      297.85      278.63     27.06 o 
   2   5  26       96.45      121.58     30.26 o 
   3   5  26      354.84      326.80     42.03 o 
   4   5  26      151.86      176.14     41.55 o 
   5   5  26       27.65       31.01     39.97 o 
  -5   6  26       30.56        1.58     28.39 o 
  -4   6  26       53.94       60.84     24.54 o 
  -3   6  26       73.99       74.04     21.73 o 
  -2   6  26       66.70       83.43     18.95 o 
  -1   6  26      319.33      310.84     28.16 o 
   0   6  26      992.49      916.41     39.91 o 
   1   6  26      316.95      379.57     37.88 o 
   2   6  26       67.81       68.72     21.90 o 
   3   6  26       73.57       67.22     36.86 o 
   4   6  26       53.38        9.12     32.37 o 
   5   6  26       30.37       32.98     39.21 o 
  -4   7  26       11.65       16.86     25.12 o 
  -3   7  26        6.67        8.71     20.49 o 
  -2   7  26      105.92       95.73     24.06 o 
  -1   7  26       31.28       37.65     17.48 o 
   0   7  26        1.90       20.06     14.64 o 
   1   7  26       32.02       47.61     18.46 o 
   2   7  26      107.70       85.38     25.91 o 
   3   7  26        7.42      -14.99     34.50 o 
   4   7  26       11.54       13.53     38.61 o 
  -4   8  26       11.02       19.95     21.77 o 
  -3   8  26        7.62        7.86     18.89 o 
  -2   8  26      126.08      101.96     23.46 o 
  -1   8  26       76.73       33.03     20.16 o 
   0   8  26      111.06      142.80     24.24 o 
   1   8  26       77.77       83.22     23.16 o 
   2   8  26      126.61      118.07     33.36 o 
   3   8  26        7.61       22.34     31.61 o 
   4   8  26       11.41       47.88     36.78 o 
  -3   9  26       56.60       77.63     24.80 o 
  -2   9  26       65.42       41.96     24.66 o 
  -1   9  26       20.40        2.73     17.82 o 
   0   9  26       78.75       81.29     22.22 o 
   1   9  26       20.08       38.50     21.98 o 
   2   9  26       66.91       42.71     31.31 o 
   3   9  26       55.25       53.35     44.69 o 
  -3  10  26       10.22       23.82     23.11 o 
  -2  10  26       37.85       40.11     26.84 o 
  -1  10  26       26.03       22.19     17.56 o 
   0  10  26        0.01        0.62     17.77 o 
   1  10  26       27.33       13.30     22.22 o 
   2  10  26       37.52       69.61     44.23 o 
   3  10  26        9.95       38.91     35.11 o 
  -2  11  26       11.76       27.75     27.27 o 
  -1  11  26        8.63       -3.86     15.51 o 
   0  11  26       21.57       23.41     22.94 o 
   1  11  26        8.36        1.82     41.95 o 
   2  11  26       11.51       24.47     47.88 o 
   1   0  27      114.88      124.36     13.55 o 
   2   0  27      297.23      324.18     26.45 o 
   3   0  27      118.67      119.76     21.78 o 
   4   0  27      898.45     1012.22     79.23 o 
   5   0  27        7.74       66.60     36.95 o 
   6   0  27       29.15       40.48     40.75 o 
  -5   1  27       24.85       33.39     30.04 o 
  -4   1  27       43.04       29.04     22.40 o 
  -3   1  27       14.18        5.60     17.18 o 
  -2   1  27       43.72       42.88     15.69 o 
  -1   1  27      152.83      171.47     14.59 o 
   0   1  27      388.04      357.01     24.40 o 
   1   1  27      153.92      159.93     20.02 o 
   2   1  27       44.27       39.85     13.92 o 
   3   1  27       14.77        3.13     19.79 o 
   4   1  27       43.14       58.42     32.54 o 
   5   1  27       24.53       30.46     42.18 o 
  -5   2  27       40.02       58.78     39.32 o 
  -4   2  27       42.51       57.62     23.22 o 
  -3   2  27      332.98      378.26     37.49 o 
  -2   2  27      180.00      205.94     21.33 o 
  -1   2  27       21.66       37.69     11.98 o 
   0   2  27       36.19       83.77     22.93 o 
   1   2  27       22.89       29.67     13.86 o 
   2   2  27      186.38      195.10     22.94 o 
   3   2  27      336.07      339.52     34.12 o 
   4   2  27       42.62       65.87     39.19 o 
   5   2  27       40.08       68.84     43.25 o 
  -5   3  27       37.87       76.07     32.80 o 
  -4   3  27      109.85      117.92     30.87 o 
  -3   3  27       25.61       48.27     23.79 o 
  -2   3  27      610.02      606.17     33.88 o 
  -1   3  27      200.55      175.59     17.83 o 
   0   3  27      817.19      808.23     30.81 o 
   1   3  27      203.86      217.02     26.23 o 
   2   3  27      614.86      592.18     37.18 o 
   3   3  27       24.57       44.09     23.85 o 
   4   3  27      111.68       92.53     34.01 o 
   5   3  27       38.80       61.54     39.98 o 
  -5   4  27        4.47       -1.14     28.95 o 
  -4   4  27      133.81      147.75     33.72 o 
  -3   4  27      174.89      186.53     27.79 o 
  -2   4  27      158.67      182.98     23.15 o 
  -1   4  27       55.91       55.62     14.49 o 
   0   4  27      103.52       91.10     15.35 o 
   1   4  27       57.98       81.54     18.04 o 
   2   4  27      159.83      177.13     29.26 o 
   3   4  27      172.59      154.38     34.11 o 
   4   4  27      137.58      151.55     40.18 o 
   5   4  27        4.86       43.58     37.31 o 
  -5   5  27       19.72       12.25     23.65 o 
  -4   5  27       83.08       68.18     29.97 o 
  -3   5  27      109.30      146.37     26.46 o 
  -2   5  27       40.15       44.75     21.19 o 
  -1   5  27       44.68       62.46     16.28 o 
   0   5  27      102.05      117.00     17.82 o 
   1   5  27       44.78       35.88     14.56 o 
   2   5  27       39.50       23.37     24.60 o 
   3   5  27      109.04      121.56     30.82 o 
   4   5  27       81.90       91.42     31.85 o 
   5   5  27       20.17       33.29     55.17 o 
  -5   6  27       23.40       -6.49     26.14 o 
  -4   6  27       79.21       97.57     25.46 o 
  -3   6  27       19.94       39.45     19.78 o 
  -2   6  27      288.21      291.35     30.29 o 
  -1   6  27      153.21      159.67     25.70 o 
   0   6  27       71.17       75.26     16.08 o 
   1   6  27      155.18      162.68     26.57 o 
   2   6  27      288.42      254.06     33.63 o 
   3   6  27       20.29       21.80     20.36 o 
   4   6  27       79.56       76.08     35.34 o 
   5   6  27       23.25        9.58     51.37 o 
  -4   7  27        8.57       19.48     20.76 o 
  -3   7  27       42.05       39.46     20.19 o 
  -2   7  27      127.06      148.50     25.55 o 
  -1   7  27       76.82       51.54     19.11 o 
   0   7  27       84.66       80.13     19.65 o 
   1   7  27       74.07       75.87     22.14 o 
   2   7  27      126.85      136.16     36.78 o 
   3   7  27       41.56       46.42     25.56 o 
   4   7  27        8.62      -24.77     46.21 o 
  -4   8  27        2.09       -3.67     24.49 o 
  -3   8  27       16.84       10.35     22.55 o 
  -2   8  27        5.02        9.27     17.60 o 
  -1   8  27       33.42       57.68     21.64 o 
   0   8  27       15.61       -0.16     17.47 o 
   1   8  27       33.75       54.58     24.88 o 
   2   8  27        5.39       14.95     24.00 o 
   3   8  27       17.12        0.46     29.33 o 
   4   8  27        1.92       20.37     45.45 o 
  -3   9  27       15.90        8.79     21.81 o 
  -2   9  27       36.50       39.10     23.51 o 
  -1   9  27       95.47       68.91     24.34 o 
   0   9  27        0.93       -0.50     17.88 o 
   1   9  27       93.58       92.10     43.93 o 
   2   9  27       36.23       68.40     34.20 o 
   3   9  27       16.52       35.72     33.29 o 
  -3  10  27       34.34       16.83     21.34 o 
  -2  10  27        0.67        8.64     27.88 o 
  -1  10  27        4.06       -6.39     16.21 o 
   0  10  27        3.99      -11.21     18.27 o 
   1  10  27        3.82       28.95     26.60 o 
   2  10  27        0.70        9.88     39.21 o 
   3  10  27       34.40       69.46     49.55 o 
  -2  11  27       14.09       20.21     30.54 o 
  -1  11  27       44.81       19.82     17.53 o 
   0  11  27        6.46       -1.11     24.08 o 
   1  11  27       44.89        6.84     43.93 o 
   2  11  27       14.12       50.76     48.79 o 
   0   0  28       49.28       59.56     15.76 o 
   1   0  28       31.67       66.53     11.79 o 
   2   0  28        3.52       23.43     13.64 o 
   3   0  28      726.05      787.44     67.48 o 
   4   0  28      134.49      193.29     34.41 o 
   5   0  28      189.60      186.89     52.74 o 
  -5   1  28       34.07       49.36     29.55 o 
  -4   1  28      100.36      118.18     24.78 o 
  -3   1  28      120.10      113.79     21.45 o 
  -2   1  28       39.91       36.72     17.45 o 
  -1   1  28      586.73      580.57     23.89 o 
   0   1  28      320.37      282.70     17.95 o 
   1   1  28      592.16      635.75     35.92 o 
   2   1  28       41.33       54.14     18.09 o 
   3   1  28      122.00       96.49     27.10 o 
   4   1  28       99.98       86.49     36.75 o 
   5   1  28       34.28       34.77     35.91 o 
  -5   2  28       57.90       99.41     41.15 o 
  -4   2  28       63.40       57.03     27.84 o 
  -3   2  28      290.92      313.00     34.78 o 
  -2   2  28       17.41       57.68     16.35 o 
  -1   2  28      111.96       85.80     13.03 o 
   0   2  28     1453.94     1270.29     36.58 o 
   1   2  28      113.72      111.38     18.15 o 
   2   2  28       18.48       60.12     18.28 o 
   3   2  28      298.44      259.45     31.64 o 
   4   2  28       64.53       82.39     35.18 o 
   5   2  28       59.16      122.26     57.30 o 
  -5   3  28       35.09       57.07     29.41 o 
  -4   3  28       31.12       20.32     20.80 o 
  -3   3  28       37.97       47.00     22.62 o 
  -2   3  28      152.24      153.56     22.73 o 
  -1   3  28      360.44      363.25     24.53 o 
   0   3  28      199.93      193.30     34.17 o 
   1   3  28      356.82      366.19     28.44 o 
   2   3  28      154.17      162.58     23.64 o 
   3   3  28       36.24       71.21     29.10 o 
   4   3  28       29.67       26.38     26.77 o 
   5   3  28       35.08       88.00     49.09 o 
  -5   4  28       87.93      108.20     31.32 o 
  -4   4  28       76.84       71.27     27.30 o 
  -3   4  28      294.02      380.88     34.29 o 
  -2   4  28       43.86       61.82     25.70 o 
  -1   4  28      218.71      254.37     22.36 o 
   0   4  28       64.68       69.62     14.53 o 
   1   4  28      218.94      276.37     26.12 o 
   2   4  28       45.14       98.03     28.04 o 
   3   4  28      293.78      299.90     42.22 o 
   4   4  28       76.23      129.13     34.26 o 
   5   4  28       89.42       75.88     36.75 o 
  -5   5  28       12.39       68.82     31.07 o 
  -4   5  28       66.53      101.74     31.43 o 
  -3   5  28       86.34      101.54     22.80 o 
  -2   5  28       72.20       73.98     21.17 o 
  -1   5  28      357.74      306.06     26.63 o 
   0   5  28      686.76      650.86     33.34 o 
   1   5  28      363.68      359.69     34.50 o 
   2   5  28       70.60       37.36     21.33 o 
   3   5  28       88.20       79.62     27.12 o 
   4   5  28       67.47       96.47     37.13 o 
   5   5  28       12.37       -6.54     35.72 o 
  -5   6  28        5.10        0.68     25.93 o 
  -4   6  28       74.00       89.73     26.81 o 
  -3   6  28      160.92      169.87     30.06 o 
  -2   6  28       91.89      107.83     22.54 o 
  -1   6  28      156.09      152.11     25.20 o 
   0   6  28        0.59        5.58     12.00 o 
   1   6  28      156.10      167.41     26.73 o 
   2   6  28       89.62       83.32     26.74 o 
   3   6  28      164.47      183.95     38.11 o 
   4   6  28       73.26       99.11     36.16 o 
   5   6  28        4.93       37.09     42.71 o 
  -4   7  28        2.08       39.16     25.67 o 
  -3   7  28       58.86       83.04     26.21 o 
  -2   7  28       31.98       42.86     18.87 o 
  -1   7  28       73.68       47.09     18.47 o 
   0   7  28        1.08       -3.46     16.06 o 
   1   7  28       75.97       43.03     19.87 o 
   2   7  28       31.76       46.26     22.82 o 
   3   7  28       59.15       77.71     30.01 o 
   4   7  28        1.84        9.88     52.59 o 
  -4   8  28       52.59       55.16     24.64 o 
  -3   8  28       12.09       14.78     26.40 o 
  -2   8  28       12.78       34.98     22.69 o 
  -1   8  28       94.36       86.08     23.56 o 
   0   8  28       10.44       23.84     18.35 o 
   1   8  28       93.92      106.80     28.91 o 
   2   8  28       12.17        6.19     17.67 o 
   3   8  28       11.92       23.41     40.13 o 
   4   8  28       52.62       68.55     50.01 o 
  -3   9  28       14.10       12.34     25.46 o 
  -2   9  28       21.42       10.69     22.52 o 
  -1   9  28        8.80       18.68     18.54 o 
   0   9  28       29.76       32.52     21.70 o 
   1   9  28        8.16       15.64     19.50 o 
   2   9  28       20.18       13.98     27.05 o 
   3   9  28       13.96        7.60     29.64 o 
  -2  10  28       20.63       21.06     25.04 o 
  -1  10  28       42.03       24.84     20.23 o 
   0  10  28       17.35       28.25     23.75 o 
   1  10  28       42.60       50.76     26.11 o 
   2  10  28       20.22       35.87     43.32 o 
  -1  11  28        6.25       19.95     19.42 o 
   0  11  28       14.53       41.96     24.12 o 
   1  11  28        6.23       26.90     43.62 o 
   1   0  29      757.19      770.46     39.70 o 
   2   0  29        2.75       21.84     15.32 o 
   3   0  29       41.94       58.17     18.79 o 
   4   0  29       45.41       56.21     26.22 o 
   5   0  29        8.79       39.28     36.80 o 
  -5   1  29       58.80       61.66     33.13 o 
  -4   1  29      201.62      253.99     31.83 o 
  -3   1  29      141.49      173.97     24.66 o 
  -2   1  29       41.70       22.35     13.34 o 
  -1   1  29      108.31      139.30     15.47 o 
   0   1  29      246.04      236.99     17.36 o 
   1   1  29      106.11      103.13     18.79 o 
   2   1  29       42.08       26.38     17.89 o 
   3   1  29      145.90      171.02     30.10 o 
   4   1  29      201.63      212.77     46.57 o 
   5   1  29       60.72       47.82     33.69 o 
  -5   2  29        0.45        2.55     27.56 o 
  -4   2  29      253.59      266.50     38.37 o 
  -3   2  29      121.50      139.83     26.80 o 
  -2   2  29      534.33      548.05     35.74 o 
  -1   2  29      494.50      467.77     23.50 o 
   0   2  29      147.64      199.61     16.93 o 
   1   2  29      503.25      420.03     30.39 o 
   2   2  29      535.07      504.80     48.07 o 
   3   2  29      122.39      142.98     29.05 o 
   4   2  29      255.57      258.71     47.19 o 
   5   2  29        0.43       32.25     36.10 o 
  -5   3  29       16.38       29.01     39.19 o 
  -4   3  29       43.01       28.94     28.41 o 
  -3   3  29      452.42      457.36     43.36 o 
  -2   3  29        1.75       19.84     14.83 o 
  -1   3  29       89.37      101.01     19.02 o 
   0   3  29       22.51       35.13     12.18 o 
   1   3  29       90.99      122.08     19.88 o 
   2   3  29        1.52       58.27     24.09 o 
   3   3  29      451.67      448.40     51.19 o 
   4   3  29       42.32       60.67     34.67 o 
   5   3  29       16.37       35.31     34.06 o 
  -5   4  29        3.43       17.70     30.83 o 
  -4   4  29       11.22       41.45     30.12 o 
  -3   4  29      334.85      320.66     38.55 o 
  -2   4  29      353.54      366.40     32.64 o 
  -1   4  29      990.85      913.07     39.39 o 
   0   4  29      372.22      356.39     27.95 o 
   1   4  29     1002.92      905.64     42.12 o 
   2   4  29      352.26      326.59     38.82 o 
   3   4  29      339.63      307.73     41.48 o 
   4   4  29       10.91       59.58     36.75 o 
   5   4  29        3.35       44.35     38.19 o 
  -5   5  29      110.25      133.14     33.02 o 
  -4   5  29       70.03       95.42     28.67 o 
  -3   5  29       55.08       78.22     24.79 o 
  -2   5  29      159.29      154.96     24.18 o 
  -1   5  29      385.64      421.18     42.23 o 
   0   5  29        9.23       67.22     16.48 o 
   1   5  29      381.47      440.24     60.34 o 
   2   5  29      160.36      136.07     31.77 o 
   3   5  29       58.30       61.43     30.12 o 
   4   5  29       70.46       87.43     35.03 o 
   5   5  29      111.19       80.10     60.34 o 
  -4   6  29       15.70       42.34     30.23 o 
  -3   6  29       47.38       55.42     21.59 o 
  -2   6  29       27.94       20.88     18.15 o 
  -1   6  29      354.90      357.17     29.72 o 
   0   6  29        2.71       27.09     13.70 o 
   1   6  29      353.98      360.72     37.02 o 
   2   6  29       27.92        7.87     19.48 o 
   3   6  29       46.51       26.97     28.85 o 
   4   6  29       15.95        4.01     25.10 o 
  -4   7  29       66.25       58.10     29.92 o 
  -3   7  29       15.22       25.19     21.20 o 
  -2   7  29       11.12        0.94     20.49 o 
  -1   7  29       33.75       27.28     16.53 o 
   0   7  29       88.49       87.54     19.57 o 
   1   7  29       34.06       30.43     20.47 o 
   2   7  29       11.90        1.23     23.47 o 
   3   7  29       16.11       37.32     27.43 o 
   4   7  29       65.58       23.41     40.58 o 
  -4   8  29       12.51       12.27     21.64 o 
  -3   8  29       64.40       48.26     22.12 o 
  -2   8  29       27.62       42.18     23.29 o 
  -1   8  29       50.98       41.70     19.55 o 
   0   8  29      199.73      214.19     27.57 o 
   1   8  29       48.71       64.26     25.84 o 
   2   8  29       26.74       34.96     22.93 o 
   3   8  29       64.74       51.37     44.53 o 
   4   8  29       12.74       31.77     35.57 o 
  -3   9  29        0.74        6.19     24.95 o 
  -2   9  29       28.88       22.85     23.51 o 
  -1   9  29        3.55       27.41     20.63 o 
   0   9  29        9.33      -16.96     19.64 o 
   1   9  29        3.81       17.84     22.05 o 
   2   9  29       27.93       67.94     42.10 o 
   3   9  29        0.89      -17.63     29.64 o 
  -2  10  29       53.69       63.61     26.36 o 
  -1  10  29        2.20       10.63     19.55 o 
   0  10  29      110.84      121.24     28.56 o 
   1  10  29        2.43       23.87     24.92 o 
   2  10  29       53.54       49.70     46.66 o 
  -1  11  29        0.83        8.24     18.60 o 
   0  11  29        8.86        9.61     22.13 o 
   1  11  29        0.91       64.29     45.75 o 
   0   0  30     1329.53     1159.68     49.93 o 
   1   0  30      168.80      193.95     22.52 o 
   2   0  30       23.72        6.46     13.62 o 
   3   0  30       21.65       30.36     18.96 o 
   4   0  30       85.14      139.81     33.73 o 
   5   0  30        3.28       -4.30     30.41 o 
  -5   1  30       10.17        9.12     30.52 o 
  -4   1  30      203.95      208.41     35.53 o 
  -3   1  30      123.23      123.66     23.67 o 
  -2   1  30       70.56       61.97     18.75 o 
  -1   1  30      272.39      248.29     19.22 o 
   0   1  30       90.40      265.33     41.91 o 
   1   1  30      274.46      245.54     24.88 o 
   2   1  30       69.50       74.16     20.85 o 
   3   1  30      121.04      123.43     26.40 o 
   4   1  30      209.94      179.21     45.04 o 
   5   1  30       10.21      -10.01     39.58 o 
  -5   2  30        8.53       15.54     30.64 o 
  -4   2  30        6.48       30.51     30.75 o 
  -3   2  30      825.62      894.66     56.01 o 
  -2   2  30      623.55      680.98     40.24 o 
  -1   2  30      462.12      430.43     23.14 o 
   0   2  30      394.33      422.04     28.17 o 
   1   2  30      464.94      444.60     31.43 o 
   2   2  30      626.78      647.74     41.50 o 
   3   2  30      830.22      814.93     50.52 o 
   4   2  30        6.56       34.18     30.76 o 
   5   2  30        7.99       35.87     39.28 o 
  -5   3  30        6.59       21.90     27.58 o 
  -4   3  30      146.26      165.48     34.15 o 
  -3   3  30       20.88       59.81     25.40 o 
  -2   3  30      365.63      360.06     29.66 o 
  -1   3  30      471.43      431.21     24.50 o 
   0   3  30      164.65      177.07     21.06 o 
   1   3  30      467.25      408.98     30.64 o 
   2   3  30      372.46      375.50     32.55 o 
   3   3  30       20.96       62.33     28.70 o 
   4   3  30      148.56      175.49     55.48 o 
   5   3  30        6.52      -11.33     37.85 o 
  -5   4  30       13.29       42.64     27.98 o 
  -4   4  30        3.59        0.72     24.53 o 
  -3   4  30        8.57       40.10     22.98 o 
  -2   4  30      299.38      341.29     29.33 o 
  -1   4  30       31.87       73.68     20.87 o 
   0   4  30      267.25      274.92     25.81 o 
   1   4  30       30.20       98.91     19.94 o 
   2   4  30      305.91      385.70     43.06 o 
   3   4  30        9.18       34.39     29.64 o 
   4   4  30        3.77       25.82     34.66 o 
   5   4  30       12.98        1.06     32.76 o 
  -5   5  30       17.22       28.26     27.72 o 
  -4   5  30       97.70       71.20     31.57 o 
  -3   5  30      117.08      123.88     23.36 o 
  -2   5  30       23.88       29.55     16.62 o 
  -1   5  30      236.67      226.78     22.64 o 
   0   5  30      698.98      663.73     34.43 o 
   1   5  30      232.14      254.98     32.19 o 
   2   5  30       22.54       60.88     23.19 o 
   3   5  30      115.93      119.46     31.07 o 
   4   5  30       99.33       88.57     38.42 o 
   5   5  30       17.70       61.25     47.27 o 
  -4   6  30       80.35       90.55     29.94 o 
  -3   6  30       38.81       53.29     21.46 o 
  -2   6  30       55.57       65.98     19.38 o 
  -1   6  30       31.16       48.56     18.90 o 
   0   6  30      927.66      851.30     47.30 o 
   1   6  30       32.92       32.81     17.63 o 
   2   6  30       57.81       62.36     31.99 o 
   3   6  30       39.93       63.17     28.65 o 
   4   6  30       79.61      158.49     95.98 o 
  -4   7  30       29.35       37.87     25.27 o 
  -3   7  30       36.96       38.43     23.69 o 
  -2   7  30        8.06       -4.89     17.97 o 
  -1   7  30       54.53       54.53     19.21 o 
   0   7  30      178.49      146.12     28.21 o 
   1   7  30       55.98       43.45     23.72 o 
   2   7  30        7.60       29.65     25.09 o 
   3   7  30       35.96       49.67     25.30 o 
   4   7  30       30.26       26.29     53.96 o 
  -4   8  30        4.93       10.84     21.56 o 
  -3   8  30       17.74       15.62     21.58 o 
  -2   8  30       15.32       18.08     19.39 o 
  -1   8  30       35.55       33.41     18.21 o 
   0   8  30        4.95       -4.80     15.90 o 
   1   8  30       33.92       40.60     23.91 o 
   2   8  30       15.49       14.82     20.64 o 
   3   8  30       17.41       26.60     42.41 o 
   4   8  30        5.16      -21.28     30.55 o 
  -3   9  30       80.04       63.96     23.66 o 
  -2   9  30       35.70       24.48     24.15 o 
  -1   9  30        0.37       12.72     17.42 o 
   0   9  30        3.32       69.38     46.41 o 
   1   9  30        0.40        4.69     25.72 o 
   2   9  30       35.12       55.32     42.71 o 
   3   9  30       78.57      153.05     57.15 o 
  -2  10  30       18.86       39.44     26.19 o 
  -1  10  30       50.36       53.82     23.21 o 
   0  10  30       10.03       25.06     23.26 o 
   1  10  30       50.43       40.97     26.76 o 
   2  10  30       18.67       11.55     42.41 o 
  -1  11  30       15.92       22.76     24.24 o 
   0  11  30       38.58       32.99     24.14 o 
   1  11  30       16.29       38.30     44.84 o 
   1   0  31      655.14      616.96     36.89 o 
   2   0  31       38.08       50.15     15.10 o 
   3   0  31       83.61       91.15     21.06 o 
   4   0  31      384.45      413.74     44.11 o 
   5   0  31       21.48       38.60     37.80 o 
  -5   1  31       26.13       27.88     28.00 o 
  -4   1  31        4.26       31.73     25.00 o 
  -3   1  31      275.57      254.64     29.12 o 
  -2   1  31       18.23      114.00     81.35 o 
  -1   1  31       65.59       63.55     15.29 o 
   0   1  31     3234.23     2767.49     97.12 o 
   1   1  31       65.94      123.53     21.37 o 
   2   1  31       20.73       59.04     20.50 o 
   3   1  31      276.39      263.97     33.72 o 
   4   1  31        3.95       13.61     30.61 o 
   5   1  31       26.19       68.16     38.85 o 
  -5   2  31       59.39       86.62     43.67 o 
  -4   2  31      145.41      186.77     33.23 o 
  -3   2  31      115.54      149.46     24.19 o 
  -2   2  31      958.26      940.89     46.46 o 
  -1   2  31        1.45       18.71     10.50 o 
   0   2  31      112.49      133.37     19.59 o 
   1   2  31        1.49       28.32     16.54 o 
   2   2  31      967.73      952.54     49.52 o 
   3   2  31      116.93      109.43     50.16 o 
   4   2  31      146.98      162.39     45.31 o 
   5   2  31       59.62       44.58     35.07 o 
  -5   3  31        3.06      -11.24     27.66 o 
  -4   3  31        2.30       54.28     32.64 o 
  -3   3  31      119.78      116.13     31.11 o 
  -2   3  31      518.76      615.28     45.09 o 
  -1   3  31      159.83      193.11     18.41 o 
   0   3  31      411.83      404.54     29.53 o 
   1   3  31      162.66      194.86     28.55 o 
   2   3  31      517.84      474.86     35.86 o 
   3   3  31      118.87       81.43     32.52 o 
   4   3  31        2.28       26.76     29.67 o 
   5   3  31        3.12      -24.49     26.97 o 
  -5   4  31       15.63       29.73     28.67 o 
  -4   4  31      124.55      111.08     32.61 o 
  -3   4  31       82.05       70.00     26.90 o 
  -2   4  31      144.55      140.71     21.74 o 
  -1   4  31      134.00      120.95     19.05 o 
   0   4  31       82.36       76.68     25.16 o 
   1   4  31      134.25      109.53     18.82 o 
   2   4  31      141.84      160.89     29.35 o 
   3   4  31       82.47       90.12     31.35 o 
   4   4  31      128.07      108.29     35.09 o 
   5   4  31       15.62       45.04     42.24 o 
  -5   5  31       29.20       34.01     26.19 o 
  -4   5  31       48.04       52.81     27.08 o 
  -3   5  31       85.28       73.57     27.48 o 
  -2   5  31      155.68      192.88     24.93 o 
  -1   5  31      167.28      142.81     19.35 o 
   0   5  31       36.86       70.87     20.48 o 
   1   5  31      162.90      151.93     26.76 o 
   2   5  31      156.43      132.77     31.39 o 
   3   5  31       86.47       95.61     33.95 o 
   4   5  31       47.51       40.67     27.88 o 
   5   5  31       29.21       10.64     54.11 o 
  -4   6  31       38.35       64.08     30.23 o 
  -3   6  31       24.94       40.06     20.99 o 
  -2   6  31       62.47       54.61     20.60 o 
  -1   6  31       97.64       82.38     17.48 o 
   0   6  31        0.81       38.25     14.58 o 
   1   6  31       98.61       78.74     22.62 o 
   2   6  31       64.38       49.74     22.27 o 
   3   6  31       24.94        7.53     27.59 o 
   4   6  31       38.69       54.55     33.59 o 
  -4   7  31       21.37       41.38     28.86 o 
  -3   7  31       12.41        7.36     20.08 o 
  -2   7  31       52.25       45.90     21.74 o 
  -1   7  31      102.16      120.20     22.56 o 
   0   7  31        1.44       16.24     16.10 o 
   1   7  31       99.98      136.80     29.31 o 
   2   7  31       54.44       62.39     23.24 o 
   3   7  31       11.94       49.79     29.35 o 
   4   7  31       21.35      -36.63     53.65 o 
  -3   8  31       44.93       39.82     23.51 o 
  -2   8  31        3.07       -3.99     19.68 o 
  -1   8  31       17.18        6.16     16.69 o 
   0   8  31       38.72       25.34     18.37 o 
   1   8  31       16.67       25.68     24.12 o 
   2   8  31        2.79        1.83     20.45 o 
   3   8  31       43.78        7.90     32.53 o 
  -3   9  31        2.45       11.07     20.23 o 
  -2   9  31       34.86       55.05     27.49 o 
  -1   9  31       73.25       78.19     21.90 o 
   0   9  31        0.44       -1.51     17.81 o 
   1   9  31       72.25       61.18     25.02 o 
   2   9  31       34.31       42.38     29.44 o 
   3   9  31        2.22      -13.22     43.01 o 
  -2  10  31        3.42        4.64     22.50 o 
  -1  10  31       15.81       22.75     21.84 o 
   0  10  31        8.77       24.89     23.14 o 
   1  10  31       15.99       31.62     23.42 o 
   2  10  31        3.22       37.85     43.77 o 
   0   0  32      638.17      563.56     37.29 o 
   1   0  32      191.46      206.36     25.06 o 
   2   0  32      131.64      119.80     19.79 o 
   3   0  32       12.00        7.48     17.19 o 
   4   0  32       17.21       39.77     26.90 o 
   5   0  32       58.76      104.86     43.30 o 
  -5   1  32       27.88        9.43     29.62 o 
  -4   1  32       70.14       81.95     30.11 o 
  -3   1  32       27.32       56.56     22.81 o 
  -2   1  32      411.57      423.45     32.22 o 
  -1   1  32      818.82      807.73     44.89 o 
   0   1  32       15.43      196.18     21.84 o 
   1   1  32      825.61      787.35     42.09 o 
   2   1  32      417.44      435.31     36.77 o 
   3   1  32       28.40       49.42     21.90 o 
   4   1  32       69.35       51.71     35.33 o 
   5   1  32       28.04       40.27     38.02 o 
  -5   2  32       40.23       63.24     32.74 o 
  -4   2  32       26.12       53.26     24.13 o 
  -3   2  32      279.97      292.81     40.94 o 
  -2   2  32      132.01      191.35     25.13 o 
  -1   2  32      142.83      138.62     24.58 o 
   0   2  32     1049.18      954.10     42.20 o 
   1   2  32      144.62      153.26     22.37 o 
   2   2  32      133.14      188.40     25.67 o 
   3   2  32      279.49      317.29     73.64 o 
   4   2  32       26.76       28.82     29.21 o 
   5   2  32       40.89       61.22     37.42 o 
  -5   3  32       22.99        1.68     35.23 o 
  -4   3  32       65.02       82.33     29.54 o 
  -3   3  32       44.97       52.09     22.92 o 
  -2   3  32      108.31      153.26     28.15 o 
  -1   3  32      509.58      485.71     26.98 o 
   0   3  32        0.99        6.53     12.81 o 
   1   3  32      520.36      465.81     34.12 o 
   2   3  32      107.48      161.34     24.69 o 
   3   3  32       45.85       76.47     31.57 o 
   4   3  32       65.15       78.84     38.68 o 
   5   3  32       23.07       41.39     40.74 o 
  -5   4  32       26.00       47.61     31.02 o 
  -4   4  32       50.53       73.17     29.91 o 
  -3   4  32       58.66       70.05     26.96 o 
  -2   4  32      200.89      231.01     27.39 o 
  -1   4  32      226.77      232.12     22.96 o 
   0   4  32      275.20      290.71     26.96 o 
   1   4  32      224.21      217.63     26.03 o 
   2   4  32      196.43      180.61     32.94 o 
   3   4  32       58.60       80.60     33.91 o 
   4   4  32       51.16       68.50     42.71 o 
   5   4  32       27.40       27.14     35.04 o 
  -4   5  32       48.67       67.33     30.70 o 
  -3   5  32        3.02       12.81     22.39 o 
  -2   5  32        0.48       16.90     16.72 o 
  -1   5  32      145.00      157.10     21.44 o 
   0   5  32       40.34       23.48     19.33 o 
   1   5  32      148.04      155.70     28.87 o 
   2   5  32        0.68        6.03     23.48 o 
   3   5  32        3.03       30.42     25.57 o 
   4   5  32       49.17       55.61     36.31 o 
  -4   6  32       70.64       96.23     32.97 o 
  -3   6  32       10.66       28.16     25.79 o 
  -2   6  32       65.49       69.94     20.54 o 
  -1   6  32       65.94       41.72     15.68 o 
   0   6  32       10.86       -0.08     12.90 o 
   1   6  32       63.88       36.47     23.61 o 
   2   6  32       66.42       50.34     26.83 o 
   3   6  32       11.38       31.70     26.80 o 
   4   6  32       69.77       61.00     44.15 o 
  -4   7  32       22.26       24.17     26.75 o 
  -3   7  32       35.10       32.64     21.40 o 
  -2   7  32       13.11       19.72     19.62 o 
  -1   7  32        4.71        4.59     15.78 o 
   0   7  32      170.94      161.34     24.66 o 
   1   7  32        4.25       40.40     22.46 o 
   2   7  32       12.21        7.59     21.13 o 
   3   7  32       36.32       46.05     30.10 o 
   4   7  32       22.22       41.19     45.60 o 
  -3   8  32        7.58       19.33     21.75 o 
  -2   8  32       17.69        4.63     27.52 o 
  -1   8  32       53.28       56.71     19.74 o 
   0   8  32       14.59        0.90     17.99 o 
   1   8  32       54.46       62.79     42.94 o 
   2   8  32       17.06       13.82     26.23 o 
   3   8  32        7.73       19.91     32.22 o 
  -3   9  32       20.89       32.88     25.55 o 
  -2   9  32       43.96       29.72     20.90 o 
  -1   9  32       14.95       15.51     18.24 o 
   0   9  32       26.19       15.22     20.09 o 
   1   9  32       15.08       26.32     28.13 o 
   2   9  32       43.10       74.73     32.23 o 
   3   9  32       20.70      -19.15     43.17 o 
  -2  10  32       21.09       13.55     12.40 o 
  -1  10  32       35.64       50.64     24.32 o 
   0  10  32        1.01       28.90     24.19 o 
   1  10  32       35.31       22.64     26.11 o 
   2  10  32       20.91       39.52     43.77 o 
   1   0  33      541.78      578.82     38.97 o 
   2   0  33       63.01       59.89     22.80 o 
   3   0  33       73.25       62.99     22.00 o 
   4   0  33        0.18       28.14     27.11 o 
   5   0  33        1.10       54.34     42.88 o 
  -5   1  33       97.92      126.39     42.00 o 
  -4   1  33       40.49       21.75     27.43 o 
  -3   1  33      305.47      357.95     34.47 o 
  -2   1  33      126.98      106.09     19.53 o 
  -1   1  33      456.23      505.31     38.09 o 
   0   1  33       61.99       96.47     18.25 o 
   1   1  33      453.96      518.94     34.95 o 
   2   1  33      126.38      171.88     26.88 o 
   3   1  33      309.71      340.80     38.91 o 
   4   1  33       40.87       70.87     36.73 o 
   5   1  33       98.58       82.66     38.06 o 
  -5   2  33       10.25       29.54     29.10 o 
  -4   2  33       25.42       18.67     23.76 o 
  -3   2  33       14.68       29.21     20.42 o 
  -2   2  33      471.65      448.75     34.77 o 
  -1   2  33      921.43      706.65     93.99 o 
   0   2  33        1.00       81.37     18.35 o 
   1   2  33      925.96      853.10     44.58 o 
   2   2  33      473.88      449.79     37.09 o 
   3   2  33       13.51       69.38     49.47 o 
   4   2  33       25.41       18.15     33.67 o 
   5   2  33       10.32       23.38     54.49 o 
  -5   3  33        7.27        6.27     33.15 o 
  -4   3  33       27.47       66.26     31.30 o 
  -3   3  33      242.72      278.11     38.40 o 
  -2   3  33      262.02      334.48     33.10 o 
  -1   3  33      102.43      122.70     23.44 o 
   0   3  33       10.47        5.05     13.95 o 
   1   3  33      104.76      124.09     21.77 o 
   2   3  33      261.88      284.02     30.85 o 
   3   3  33      243.76      268.12     42.31 o 
   4   3  33       26.92        5.80     29.37 o 
   5   3  33        7.22       22.77     30.49 o 
  -5   4  33        2.04       11.06     29.30 o 
  -4   4  33        1.50       22.48     25.57 o 
  -3   4  33      102.23       71.83     26.77 o 
  -2   4  33       84.75      104.38     27.72 o 
  -1   4  33      684.41      712.35     36.68 o 
   0   4  33       38.74       45.27     17.43 o 
   1   4  33      683.07      584.24     51.51 o 
   2   4  33       85.06       72.20     27.17 o 
   3   4  33      104.58       94.94     34.22 o 
   4   4  33        1.42       40.06     29.63 o 
   5   4  33        2.05       13.02     41.97 o 
  -4   5  33       33.81       66.74     36.29 o 
  -3   5  33       89.35      152.96     33.50 o 
  -2   5  33       85.22       52.12     19.95 o 
  -1   5  33       60.74       76.17     16.98 o 
   0   5  33      144.56      135.55     22.37 o 
   1   5  33       59.57       57.26     21.21 o 
   2   5  33       83.60       34.05     19.89 o 
   3   5  33       91.84       81.12     33.85 o 
   4   5  33       33.37       53.99     32.75 o 
  -4   6  33        9.65       31.11     25.71 o 
  -3   6  33       89.13       96.02     32.00 o 
  -2   6  33        1.51       13.94     17.58 o 
  -1   6  33       15.00       14.28     13.43 o 
   0   6  33       10.68        3.87     15.03 o 
   1   6  33       16.51      -11.99     14.85 o 
   2   6  33        1.81       10.98     20.50 o 
   3   6  33       87.88       87.16     33.50 o 
   4   6  33        9.51       -0.77     29.00 o 
  -4   7  33       94.72       68.09     25.33 o 
  -3   7  33        4.16      -12.90     19.05 o 
  -2   7  33       18.87       22.16     16.28 o 
  -1   7  33       26.54       18.84     16.02 o 
   0   7  33        0.25       18.27     26.75 o 
   1   7  33       26.07       15.89     40.89 o 
   2   7  33       19.79      -10.04     24.01 o 
   3   7  33        3.92        9.83     23.06 o 
   4   7  33       94.52      114.45     62.62 o 
  -3   8  33       10.45       23.32     21.74 o 
  -2   8  33       37.85       46.47     22.75 o 
  -1   8  33        8.52       51.90     25.74 o 
   0   8  33       19.20       31.32     28.12 o 
   1   8  33        7.70        0.73     17.59 o 
   2   8  33       36.94       60.43     30.02 o 
   3   8  33       10.43       15.96     44.08 o 
  -2   9  33       51.06       28.67     18.16 o 
  -1   9  33       21.43       10.55     18.09 o 
   0   9  33       10.83       14.91     20.74 o 
   1   9  33       21.35       62.68     31.03 o 
   2   9  33       51.20       62.25     27.34 o 
  -1  10  33        0.25       20.56     19.29 o 
   0  10  33      154.00      179.78     39.32 o 
   1  10  33        0.33       13.90     24.40 o 
   0   0  34      735.02      655.39     75.39 o 
   1   0  34      170.60      154.56     24.20 o 
   2   0  34      227.45      180.42     28.74 o 
   3   0  34       62.63       84.65     25.98 o 
   4   0  34       79.43       70.56     29.00 o 
   5   0  34       57.55       17.98     35.57 o 
  -5   1  34        0.23       12.38     35.75 o 
  -4   1  34      146.41      114.51     30.91 o 
  -3   1  34       97.45      114.93     24.82 o 
  -2   1  34      146.83      144.30     22.68 o 
  -1   1  34      683.39      651.13     41.38 o 
   0   1  34       37.04       77.58     19.86 o 
   1   1  34      691.24      740.36     42.56 o 
   2   1  34      145.61      146.29     26.12 o 
   3   1  34       95.39       98.18     35.94 o 
   4   1  34      149.28      105.36     35.18 o 
   5   1  34        0.22       37.64     41.38 o 
  -5   2  34        8.65       15.26     32.12 o 
  -4   2  34        3.78       11.44     22.66 o 
  -3   2  34      381.69      390.01     39.44 o 
  -2   2  34      424.23      419.18     34.80 o 
  -1   2  34       77.73      107.52     25.50 o 
   0   2  34      119.58      116.05     19.15 o 
   1   2  34       76.55      146.28     23.78 o 
   2   2  34      423.68      404.50     36.79 o 
   3   2  34      381.60      364.03     51.01 o 
   4   2  34        3.61      126.92     45.24 o 
   5   2  34        7.80       12.71     35.23 o 
  -5   3  34       17.55      -10.76     27.58 o 
  -4   3  34       66.23       94.04     29.61 o 
  -3   3  34      101.23      110.04     31.71 o 
  -2   3  34       18.80       31.53     18.55 o 
  -1   3  34      259.22      240.28     22.54 o 
   0   3  34        4.36       31.81     27.13 o 
   1   3  34      254.68      229.77     34.88 o 
   2   3  34       19.29       61.10     21.32 o 
   3   3  34      102.25      127.11     34.45 o 
   4   3  34       66.82       72.84     36.72 o 
   5   3  34       17.36       -0.73     39.97 o 
  -4   4  34       40.06       45.65     28.71 o 
  -3   4  34       85.36      116.02     31.18 o 
  -2   4  34       77.41       97.21     25.95 o 
  -1   4  34       21.65       57.21     17.27 o 
   0   4  34       65.09       80.20     19.55 o 
   1   4  34       20.90       59.26     19.99 o 
   2   4  34       79.70       90.89     30.21 o 
   3   4  34       84.77      101.35     31.49 o 
   4   4  34       39.31       61.11     43.39 o 
  -4   5  34        7.14       16.99     27.51 o 
  -3   5  34       53.55       80.70     29.12 o 
  -2   5  34       72.57       66.49     20.37 o 
  -1   5  34       39.02       46.40     17.04 o 
   0   5  34       72.73       36.40     19.17 o 
   1   5  34       36.65       18.95     18.66 o 
   2   5  34       71.34       54.71     26.54 o 
   3   5  34       53.93       61.68     29.24 o 
   4   5  34        7.50       10.19     35.78 o 
  -4   6  34       95.82      102.72     34.65 o 
  -3   6  34       14.50       30.62     27.63 o 
  -2   6  34        0.35       -9.43     17.39 o 
  -1   6  34      171.60      157.41     22.84 o 
   0   6  34        2.07        3.17     19.24 o 
   1   6  34      173.22      101.46     28.10 o 
   2   6  34        0.37       -4.94     25.00 o 
   3   6  34       15.49       40.13     48.18 o 
   4   6  34       96.00      117.55     39.26 o 
  -3   7  34       70.26       83.73     29.98 o 
  -2   7  34        0.87       15.50     15.76 o 
  -1   7  34        8.18       -5.69     15.02 o 
   0   7  34      254.67      210.86     27.98 o 
   1   7  34        9.10       22.58     23.79 o 
   2   7  34        1.07       37.90     67.03 o 
   3   7  34       70.03       78.63     33.04 o 
  -3   8  34        6.29       29.89     24.16 o 
  -2   8  34       41.39       34.51     17.86 o 
  -1   8  34       21.25        8.26     16.65 o 
   0   8  34       11.21        5.75     17.33 o 
   1   8  34       20.34       29.11     22.35 o 
   2   8  34       41.60       56.22     26.82 o 
   3   8  34        6.02       43.32     36.48 o 
  -2   9  34       28.78       14.28     16.85 o 
  -1   9  34        2.16       23.61     18.63 o 
   0   9  34        8.74        9.41     19.48 o 
   1   9  34        2.25        5.69     24.67 o 
   2   9  34       27.98       63.19     38.23 o 
  -1  10  34        6.48       14.24     18.89 o 
   0  10  34        8.38       27.45     19.64 o 
   1  10  34        6.22       21.84     24.38 o 
   1   0  35        0.75       20.79     17.22 o 
   2   0  35        0.47       23.26     20.48 o 
   3   0  35       49.32       46.47     26.00 o 
   4   0  35       71.00      106.91     32.96 o 
   5   0  35        0.18       38.23     38.02 o 
  -5   1  35       20.54       35.33     32.08 o 
  -4   1  35       16.25       46.41     29.07 o 
  -3   1  35       87.37       94.56     23.04 o 
  -2   1  35      186.62      200.36     25.32 o 
  -1   1  35       88.17       94.85     22.24 o 
   0   1  35      909.32      834.19     43.04 o 
   1   1  35       89.02      105.36     20.63 o 
   2   1  35      193.82      179.86     26.48 o 
   3   1  35       87.31       97.84     28.70 o 
   4   1  35       16.68       56.38     39.11 o 
   5   1  35       20.18       17.53     39.29 o 
  -5   2  35       22.32       15.36     25.36 o 
  -4   2  35      262.19      282.88     41.89 o 
  -3   2  35        3.20       34.89     23.60 o 
  -2   2  35      264.16      279.27     29.03 o 
  -1   2  35      326.84      324.91     44.07 o 
   0   2  35       73.91       59.54     16.45 o 
   1   2  35      327.22      303.02     36.29 o 
   2   2  35      263.71      263.65     31.60 o 
   3   2  35        3.20       24.90     28.09 o 
   4   2  35      261.81      262.42     50.48 o 
   5   2  35       22.30       15.75     31.78 o 
  -4   3  35        0.40       26.20     27.35 o 
  -3   3  35       32.45       43.96     25.57 o 
  -2   3  35      157.35      183.16     26.72 o 
  -1   3  35        4.39        3.55     12.29 o 
   0   3  35      153.66      150.18     21.05 o 
   1   3  35        3.96       22.17     14.64 o 
   2   3  35      159.99      166.00     36.18 o 
   3   3  35       31.95       11.98     25.88 o 
   4   3  35        0.34       12.49     38.45 o 
  -4   4  35       28.70       27.63     26.29 o 
  -3   4  35        6.51       22.75     22.51 o 
  -2   4  35      197.33      170.45     29.21 o 
  -1   4  35      146.02      118.36     18.73 o 
   0   4  35        7.56        3.60     12.71 o 
   1   4  35      144.33      105.93     22.20 o 
   2   4  35      192.52      173.49     33.08 o 
   3   4  35        6.54        9.01     32.22 o 
   4   4  35       28.72       69.82     37.99 o 
  -4   5  35       19.43       22.21     27.83 o 
  -3   5  35       14.06       23.10     27.09 o 
  -2   5  35       75.84       99.11     28.23 o 
  -1   5  35       60.50       69.07     18.11 o 
   0   5  35      215.04      198.67     26.63 o 
   1   5  35       58.53       55.84     21.92 o 
   2   5  35       78.51       73.94     25.64 o 
   3   5  35       14.63       54.88     68.55 o 
   4   5  35       19.33       30.50     28.58 o 
  -4   6  35       55.38       47.03     30.33 o 
  -3   6  35       54.05       49.81     25.35 o 
  -2   6  35        3.54        2.50     16.92 o 
  -1   6  35       11.37       27.84     15.95 o 
   0   6  35       32.53        9.88     22.27 o 
   1   6  35       10.89       18.68     23.42 o 
   2   6  35        3.89       -6.94     20.08 o 
   3   6  35       54.95       28.39     33.21 o 
   4   6  35       56.09       45.96     39.04 o 
  -3   7  35        6.35       34.31     27.43 o 
  -2   7  35        8.21       -0.11     16.76 o 
  -1   7  35       88.68       79.05     20.25 o 
   0   7  35        1.88       19.69     23.07 o 
   1   7  35       89.54       95.80     27.89 o 
   2   7  35        7.96        1.52     21.75 o 
   3   7  35        6.32        6.60     30.66 o 
  -3   8  35       51.84       61.04     31.93 o 
  -2   8  35       24.97       27.03     16.42 o 
  -1   8  35        0.11        8.29     17.19 o 
   0   8  35        0.50       19.40     16.97 o 
   1   8  35        0.13        5.17     24.68 o 
   2   8  35       24.86       20.14     31.39 o 
   3   8  35       51.52       55.17     40.43 o 
  -2   9  35       19.04       18.55     13.96 o 
  -1   9  35       61.29       60.47     27.05 o 
   0   9  35       22.32       -3.31     17.20 o 
   1   9  35       60.33       61.25     31.68 o 
   2   9  35       18.96       48.88     31.41 o 
   0  10  35        2.64       31.67     20.87 o 
   0   0  36      914.87      944.17     91.80 o 
   1   0  36       80.75       45.09     19.29 o 
   2   0  36      228.57      260.15     34.77 o 
   3   0  36       62.57       46.30     27.28 o 
   4   0  36        9.17        4.11     29.63 o 
   5   0  36       43.63        7.61     30.14 o 
  -5   1  36        4.55       -7.67     31.56 o 
  -4   1  36      134.01      158.96     37.21 o 
  -3   1  36       11.50       29.91     20.58 o 
  -2   1  36      414.90      377.85     32.50 o 
  -1   1  36        5.03        0.46     17.04 o 
   0   1  36      610.89      578.85     51.73 o 
   1   1  36        4.80       28.44     16.82 o 
   2   1  36      420.89      361.69     37.77 o 
   3   1  36       11.46       11.55     24.94 o 
   4   1  36      131.34      145.55     47.01 o 
   5   1  36        4.61       31.98     34.67 o 
  -4   2  36        3.74       46.43     28.02 o 
  -3   2  36      219.97      241.82     30.21 o 
  -2   2  36      130.66      115.12     21.68 o 
  -1   2  36       46.72      100.93     32.59 o 
   0   2  36      390.67      405.60     30.31 o 
   1   2  36       47.50       66.76     25.16 o 
   2   2  36      129.76      106.05     25.51 o 
   3   2  36      218.73      202.84     41.69 o 
   4   2  36        3.80       26.41     33.11 o 
  -4   3  36       62.83      102.12     26.94 o 
  -3   3  36       59.19       46.57     22.03 o 
  -2   3  36        7.81       17.07     17.72 o 
  -1   3  36       46.48       56.91     26.03 o 
   0   3  36      103.86      105.32     29.30 o 
   1   3  36       47.54       54.92     19.69 o 
   2   3  36        7.85       30.73     26.15 o 
   3   3  36       60.59       52.90     29.93 o 
   4   3  36       63.52       50.23     35.31 o 
  -4   4  36       14.81       20.55     30.40 o 
  -3   4  36       22.97       37.03     24.28 o 
  -2   4  36      173.80      180.08     30.46 o 
  -1   4  36        7.94       18.47     15.72 o 
   0   4  36      228.82      167.07     23.61 o 
   1   4  36        8.56       27.98     17.12 o 
   2   4  36      169.86      182.96     36.20 o 
   3   4  36       23.51       17.20     26.36 o 
   4   4  36       15.01       14.79     30.03 o 
  -4   5  36       25.95       -4.35     27.14 o 
  -3   5  36       53.56       74.52     27.98 o 
  -2   5  36       11.82        2.50     31.08 o 
  -1   5  36      137.08      132.26     20.80 o 
   0   5  36       85.67       82.05     23.51 o 
   1   5  36      138.47      136.32     28.81 o 
   2   5  36       11.81        6.42     21.33 o 
   3   5  36       52.56       51.32     30.70 o 
   4   5  36       27.08        8.85     30.29 o 
  -4   6  36        7.90       59.81    104.81 o 
  -3   6  36        2.07       23.60     21.19 o 
  -2   6  36       43.81       47.48     24.58 o 
  -1   6  36       21.44       28.24     18.53 o 
   0   6  36       51.63       67.77     22.66 o 
   1   6  36       20.71       22.44     18.39 o 
   2   6  36       45.83       21.48     22.15 o 
   3   6  36        1.91       17.85     26.19 o 
   4   6  36        7.88       18.93     33.74 o 
  -3   7  36       35.94       38.25     22.79 o 
  -2   7  36        6.96       60.68     22.25 o 
  -1   7  36        2.40       20.41     18.37 o 
   0   7  36       47.22       54.80     22.97 o 
   1   7  36        2.36       20.99     23.85 o 
   2   7  36        7.46        7.03     23.07 o 
   3   7  36       35.51       53.36     31.23 o 
  -2   8  36       18.20        3.97     14.14 o 
  -1   8  36       48.65       44.72     26.88 o 
   0   8  36        2.14      -11.60     18.03 o 
   1   8  36       48.83       42.47     25.71 o 
   2   8  36       18.36       -5.54     24.02 o 
  -2   9  36       19.13       20.24     15.21 o 
  -1   9  36       10.99       42.85     20.21 o 
   0   9  36       25.17       32.51     19.23 o 
   1   9  36       11.01        0.57     24.05 o 
   2   9  36       18.86       21.74     31.70 o 
   1   0  37       50.44       58.93     23.49 o 
   2   0  37        1.64       24.63     20.10 o 
   3   0  37       62.74       61.18     25.07 o 
   4   0  37       20.27       48.22     36.81 o 
  -4   1  37       34.24       47.21     27.91 o 
  -3   1  37      147.15      134.33     30.95 o 
  -2   1  37       99.43      115.38     28.81 o 
  -1   1  37      121.87      113.72     28.81 o 
   0   1  37      380.59      330.78     40.03 o 
   1   1  37      119.53      102.87     20.93 o 
   2   1  37       98.38       75.42     29.49 o 
   3   1  37      147.19      181.73     33.69 o 
   4   1  37       33.84       73.39     39.86 o 
  -4   2  37       28.56       47.06     28.94 o 
  -3   2  37       74.57      101.07     25.76 o 
  -2   2  37       39.66       34.12     19.58 o 
  -1   2  37      310.52      241.83     40.35 o 
   0   2  37      756.94      695.41     39.16 o 
   1   2  37      313.33      318.60     32.16 o 
   2   2  37       39.92       28.42     19.92 o 
   3   2  37       74.62       84.51     36.81 o 
   4   2  37       27.79       54.61     36.55 o 
  -4   3  37      111.73      131.05     31.26 o 
  -3   3  37       49.56       66.35     24.15 o 
  -2   3  37        7.52       45.58     24.62 o 
  -1   3  37       41.07       72.81     26.07 o 
   0   3  37       29.16       20.57     17.20 o 
   1   3  37       39.85       61.75     19.00 o 
   2   3  37        7.99       26.12     23.01 o 
   3   3  37       49.18       61.41     28.73 o 
   4   3  37      112.31       97.84     40.15 o 
  -4   4  37        1.36       13.86     23.89 o 
  -3   4  37       12.80       48.47     27.09 o 
  -2   4  37       11.90       58.94     25.51 o 
  -1   4  37       60.68       64.01     24.52 o 
   0   4  37        8.49       42.48     18.14 o 
   1   4  37       57.32       67.27     20.69 o 
   2   4  37       11.70       24.46     28.53 o 
   3   4  37       12.81       27.15     31.16 o 
   4   4  37        1.24       25.00     36.94 o 
  -4   5  37       40.99       51.75     27.25 o 
  -3   5  37       41.04       46.80     26.41 o 
  -2   5  37       86.45       92.69     26.04 o 
  -1   5  37      150.45      167.99     22.88 o 
   0   5  37        5.58       21.27     20.52 o 
   1   5  37      149.67      135.56     36.17 o 
   2   5  37       86.57       74.91     28.27 o 
   3   5  37       41.46       65.94     36.16 o 
   4   5  37       40.68       43.48     33.16 o 
  -3   6  37       58.67       65.79     23.96 o 
  -2   6  37       31.35       22.42     20.70 o 
  -1   6  37       50.23       55.68     19.83 o 
   0   6  37      275.07      267.88     39.37 o 
   1   6  37       52.76       54.19     24.43 o 
   2   6  37       31.34       19.28     27.29 o 
   3   6  37       58.92       53.70     26.18 o 
  -3   7  37       13.09        7.92     14.95 o 
  -2   7  37       11.49        3.47     17.91 o 
  -1   7  37        4.08       35.88     21.12 o 
   0   7  37       19.68       63.42     79.72 o 
   1   7  37        4.29       26.35     21.71 o 
   2   7  37       11.91       10.06     26.57 o 
   3   7  37       12.95       35.77     33.07 o 
  -2   8  37       26.60       -7.91     16.84 o 
  -1   8  37       14.06       14.26     17.76 o 
   0   8  37       28.24       17.78     27.81 o 
   1   8  37       14.38       26.75     49.17 o 
   2   8  37       25.99       17.78     25.81 o 
  -1   9  37       25.68       31.77     19.30 o 
   0   9  37        0.26       18.71     23.54 o 
   1   9  37       25.38       23.12     26.07 o 
   0   0  38       35.59       27.21     38.91 o 
   1   0  38        0.05       31.03     23.45 o 
   2   0  38      117.66       82.04     26.07 o 
   3   0  38      188.62      279.30     39.47 o 
   4   0  38        9.40      -15.27     34.80 o 
  -4   1  38       21.53       52.51     33.04 o 
  -3   1  38       34.91       47.98     21.59 o 
  -2   1  38        5.63       38.98     24.57 o 
  -1   1  38      440.44      394.79     45.27 o 
   0   1  38      106.89      172.83     42.18 o 
   1   1  38      447.95      343.87     31.87 o 
   2   1  38        5.29       30.10     18.94 o 
   3   1  38       33.30       60.96     27.53 o 
   4   1  38       21.60      -20.01     29.20 o 
  -4   2  38        0.52       37.58     28.89 o 
  -3   2  38       58.65       80.30     25.70 o 
  -2   2  38       55.05       34.35     19.61 o 
  -1   2  38       75.92       90.99     32.66 o 
   0   2  38        8.41       78.09     26.19 o 
   1   2  38       74.15      102.30     23.34 o 
   2   2  38       56.35       26.61     17.85 o 
   3   2  38       56.47       47.28     33.58 o 
   4   2  38        0.45        5.62     30.30 o 
  -4   3  38       10.82       43.25     27.63 o 
  -3   3  38       40.76       91.12     27.07 o 
  -2   3  38       48.59       43.45     23.51 o 
  -1   3  38      271.95      251.18     39.28 o 
   0   3  38       20.67       27.34     15.83 o 
   1   3  38      275.09      317.09     32.04 o 
   2   3  38       47.89       39.46     22.61 o 
   3   3  38       41.46       79.31     88.69 o 
   4   3  38       10.73       45.09     38.74 o 
  -4   4  38       50.87       63.81     29.29 o 
  -3   4  38       53.27       62.81     26.31 o 
  -2   4  38        6.17       17.57     21.12 o 
  -1   4  38        8.23       43.75     30.99 o 
   0   4  38        7.77       16.12     16.25 o 
   1   4  38        7.77       29.64     18.46 o 
   2   4  38        6.48        3.99     22.39 o 
   3   4  38       53.21       57.01     33.86 o 
   4   4  38       50.91       78.70     36.25 o 
  -4   5  38        2.01        7.03     24.76 o 
  -3   5  38       37.12       47.06     27.82 o 
  -2   5  38       68.59      106.96     28.25 o 
  -1   5  38      110.92      161.10     23.04 o 
   0   5  38        0.57       37.62     18.56 o 
   1   5  38      110.12      103.87     31.77 o 
   2   5  38       67.77       73.34     29.18 o 
   3   5  38       38.07       43.68     30.05 o 
   4   5  38        2.12       19.44     36.90 o 
  -3   6  38       68.11       74.33     26.82 o 
  -2   6  38       10.04       19.04     22.20 o 
  -1   6  38       80.99       50.53     19.61 o 
   0   6  38        4.35       44.05     24.59 o 
   1   6  38       80.43       72.88     26.74 o 
   2   6  38        9.90       -1.60     19.19 o 
   3   6  38       69.49       81.47     35.11 o 
  -3   7  38       49.64       22.65     22.57 o 
  -2   7  38       19.28       15.07     21.78 o 
  -1   7  38       44.09       49.54     21.25 o 
   0   7  38       24.27       30.61     23.70 o 
   1   7  38       43.77       35.28     22.83 o 
   2   7  38       19.11       37.15     24.56 o 
   3   7  38       49.71       30.28     25.79 o 
  -2   8  38        4.98      -10.13     17.37 o 
  -1   8  38       12.84       22.14     17.70 o 
   0   8  38       11.25       13.49     24.60 o 
   1   8  38       13.03       39.87     24.71 o 
   2   8  38        5.38       18.97     25.70 o 
  -1   9  38        9.12        7.34     17.64 o 
   0   9  38       85.77      137.22     36.52 o 
   1   9  38        9.06      -14.81     28.72 o 
   1   0  39      404.07      378.55     44.69 o 
   2   0  39       64.87       65.08     23.90 o 
   3   0  39       22.67       34.62     27.37 o 
   4   0  39        6.42       16.63     37.24 o 
  -4   1  39       17.89       29.24     31.04 o 
  -3   1  39       40.12       65.63     23.96 o 
  -2   1  39        9.65       32.48     24.38 o 
  -1   1  39        8.09       21.26     29.64 o 
   0   1  39      192.23      224.66     38.93 o 
   1   1  39        8.41       17.34     17.18 o 
   2   1  39        9.33       -3.09     18.27 o 
   3   1  39       41.56       18.45     22.61 o 
   4   1  39       17.64       14.58     31.32 o 
  -4   2  39      197.67      164.81     57.90 o 
  -3   2  39       11.12       14.66     21.18 o 
  -2   2  39        5.96       -4.88     20.36 o 
  -1   2  39       69.01       72.32     29.04 o 
   0   2  39        2.70       18.85     22.16 o 
   1   2  39       70.95       61.96     20.18 o 
   2   2  39        6.13        4.60     18.34 o 
   3   2  39       10.63       44.40     53.73 o 
   4   2  39      197.72      200.43     48.36 o 
  -4   3  39        4.89       33.48     24.12 o 
  -3   3  39       52.62       63.74     25.55 o 
  -2   3  39       94.29       80.02     26.33 o 
  -1   3  39      232.80      295.73     42.08 o 
   0   3  39       82.02      113.51     20.89 o 
   1   3  39      232.79      231.48     28.11 o 
   2   3  39       94.92       85.06     28.27 o 
   3   3  39       51.96       45.34     30.41 o 
   4   3  39        4.65       34.80     33.34 o 
  -4   4  39       17.46       48.73     27.27 o 
  -3   4  39       35.50       40.97     26.26 o 
  -2   4  39       17.21       49.04     22.71 o 
  -1   4  39      154.40      151.73     37.51 o 
   0   4  39      136.36      111.99     22.89 o 
   1   4  39      151.12      114.79     31.99 o 
   2   4  39       18.41       20.06     42.79 o 
   3   4  39       35.86       52.09     28.62 o 
   4   4  39       17.38       30.19     33.29 o 
  -3   5  39       20.56       38.41     27.86 o 
  -2   5  39       30.89       45.90     25.84 o 
  -1   5  39       59.35       70.94     23.29 o 
   0   5  39      663.63      601.38     76.22 o 
   1   5  39       58.14       55.51     25.01 o 
   2   5  39       31.16       43.04     20.92 o 
   3   5  39       21.45       19.09     33.51 o 
  -3   6  39       58.94       61.06     24.47 o 
  -2   6  39       44.72       64.00     23.95 o 
  -1   6  39       28.23       31.26     17.33 o 
   0   6  39        1.20       20.16     23.07 o 
   1   6  39       28.55       42.45     20.21 o 
   2   6  39       45.59       50.81     29.71 o 
   3   6  39       59.28       83.87     32.80 o 
  -2   7  39       27.35       18.85     19.52 o 
  -1   7  39       46.23       49.59     19.19 o 
   0   7  39        8.20      397.87    339.62 o 
   1   7  39       46.78       37.20     25.09 o 
   2   7  39       27.92       35.50     25.03 o 
  -2   8  39       20.70       -6.47     20.41 o 
  -1   8  39        8.68       17.06     17.57 o 
   0   8  39       23.96       47.82     27.13 o 
   1   8  39        8.38       55.48     26.42 o 
   2   8  39       20.15        8.56     30.23 o 
   0   9  39        7.04       39.01     26.23 o 
   0   0  40      961.23      891.58     93.47 o 
   1   0  40       35.71       56.51     30.49 o 
   2   0  40       60.66       74.22     25.12 o 
   3   0  40        0.53       12.12     26.30 o 
   4   0  40        0.81       46.29     38.19 o 
  -4   1  40       60.29       61.24     30.64 o 
  -3   1  40       27.34       29.09     28.64 o 
  -2   1  40       28.23        3.84     21.32 o 
  -1   1  40       57.22       46.37     27.56 o 
   0   1  40      124.76      111.93     30.90 o 
   1   1  40       56.17       17.23     40.73 o 
   2   1  40       28.02       43.01     29.84 o 
   3   1  40       27.13       -2.74     20.17 o 
   4   1  40       58.50       51.92     33.88 o 
  -4   2  40       10.24       27.74     29.12 o 
  -3   2  40        9.93        2.41     22.34 o 
  -2   2  40        5.19       -7.45     24.11 o 
  -1   2  40        4.91        6.04     24.77 o 
   0   2  40       58.49       45.17     26.38 o 
   1   2  40        5.17       20.08     19.52 o 
   2   2  40        4.25        4.05     21.35 o 
   3   2  40       10.05       40.50     34.17 o 
   4   2  40       10.31       62.15     38.12 o 
  -4   3  40       82.00       86.06     28.13 o 
  -3   3  40       10.29       46.32     23.20 o 
  -2   3  40       26.04       12.10     20.33 o 
  -1   3  40       11.40       12.96     22.01 o 
   0   3  40       77.70       75.15     27.97 o 
   1   3  40       11.33       39.02     20.21 o 
   2   3  40       25.59       11.19     25.79 o 
   3   3  40       10.24       28.06     26.42 o 
   4   3  40       81.54      103.41     35.71 o 
  -4   4  40        2.25       28.36     23.21 o 
  -3   4  40       41.13       25.02     26.83 o 
  -2   4  40       86.19       76.98     26.57 o 
  -1   4  40      166.74      193.73     42.32 o 
   0   4  40       51.65       49.93     20.06 o 
   1   4  40      167.76      151.04     29.02 o 
   2   4  40       86.82       86.59     30.75 o 
   3   4  40       41.50       52.83     34.28 o 
   4   4  40        2.28       22.48     36.85 o 
  -3   5  40       44.68       36.74     24.46 o 
  -2   5  40       83.43       92.05     27.71 o 
  -1   5  40       21.28       38.90     27.24 o 
   0   5  40       91.08       93.79     23.60 o 
   1   5  40       21.73       23.50     20.22 o 
   2   5  40       82.84       73.20     30.75 o 
   3   5  40       44.76       25.34     29.55 o 
  -3   6  40        1.36        9.47     21.77 o 
  -2   6  40       78.06       62.73     25.36 o 
  -1   6  40       77.90       96.35     21.04 o 
   0   6  40       15.40       11.97     20.58 o 
   1   6  40       77.96       61.53     26.72 o 
   2   6  40       78.43      107.53     29.23 o 
   3   6  40        1.45      -11.63     31.25 o 
  -2   7  40       26.82       28.25     19.35 o 
  -1   7  40        5.29       10.20     18.79 o 
   0   7  40        3.85       19.43     18.73 o 
   1   7  40        5.36       15.14     20.71 o 
   2   7  40       26.53       17.27     24.52 o 
  -1   8  40       34.69       17.12     17.07 o 
   0   8  40       34.37       36.72     26.65 o 
   1   8  40       33.78       46.34     28.84 o 
   1   0  41      149.82      163.87     55.55 o 
   2   0  41       64.18       95.33     26.49 o 
   3   0  41       65.72       46.49     26.40 o 
   4   0  41       64.94       32.17     31.13 o 
  -4   1  41       34.82       30.39     28.02 o 
  -3   1  41       50.18       55.38     27.91 o 
  -2   1  41       16.83       34.53     27.48 o 
  -1   1  41       51.39       68.71     28.03 o 
   0   1  41        5.14        2.17     27.33 o 
   1   1  41       51.44       61.02     26.51 o 
   2   1  41       17.42        6.52     19.74 o 
   3   1  41       50.67       46.51     42.25 o 
   4   1  41       34.31       66.15     34.82 o 
  -4   2  41       17.06       28.68     27.10 o 
  -3   2  41       60.88       58.52     25.22 o 
  -2   2  41        5.86      -20.61     25.02 o 
  -1   2  41       97.63       96.64     38.30 o 
   0   2  41       33.21       49.79     38.07 o 
   1   2  41      100.23       90.14     21.54 o 
   2   2  41        6.36        4.24     18.73 o 
   3   2  41       61.03       29.69     33.34 o 
   4   2  41       16.45       18.34     29.16 o 
  -4   3  41       12.54       51.54     34.07 o 
  -3   3  41       50.92       55.12     26.30 o 
  -2   3  41        8.92        6.42     19.94 o 
  -1   3  41       50.76       59.97     27.17 o 
   0   3  41      372.92      336.47     46.14 o 
   1   3  41       51.50       53.24     19.92 o 
   2   3  41        8.16      -29.14     20.96 o 
   3   3  41       50.49       54.32     27.83 o 
   4   3  41       12.73        3.67     30.77 o 
  -3   4  41       13.96       32.70     25.10 o 
  -2   4  41       41.16       41.83     27.91 o 
  -1   4  41       40.70       90.88     36.03 o 
   0   4  41        6.48       14.11     37.62 o 
   1   4  41       40.13       59.41     38.23 o 
   2   4  41       40.32       30.74     24.07 o 
   3   4  41       13.82       39.51     37.01 o 
  -3   5  41       30.13       17.67     24.33 o 
  -2   5  41       45.96       74.73     26.25 o 
  -1   5  41       43.18       43.08     55.93 o 
   0   5  41       34.38       63.87     21.88 o 
   1   5  41       42.64       37.09     23.69 o 
   2   5  41       45.64       51.13     27.18 o 
   3   5  41       30.18       26.67     26.47 o 
  -3   6  41       20.99       21.88     22.21 o 
  -2   6  41        7.84       32.32     21.72 o 
  -1   6  41       52.68       60.08     23.47 o 
   0   6  41       70.23       72.71     32.60 o 
   1   6  41       54.16       82.38     42.10 o 
   2   6  41        8.11        4.02     26.74 o 
   3   6  41       21.23       26.43     27.60 o 
  -2   7  41       16.36       16.87     19.78 o 
  -1   7  41       19.23       30.87     20.39 o 
   0   7  41       39.89       50.86     23.62 o 
   1   7  41       18.88       14.42     23.43 o 
   2   7  41       15.80       11.71     25.29 o 
  -1   8  41        8.87       24.73     18.49 o 
   0   8  41       59.96       42.60     22.57 o 
   1   8  41        8.73        1.43     26.65 o 
   0   0  42      171.88      180.26     51.52 o 
   1   0  42       50.93       41.22     48.33 o 
   2   0  42        0.46        0.11     21.57 o 
   3   0  42       63.84       30.36     25.75 o 
   4   0  42        1.06        2.60     29.67 o 
  -4   1  42       23.41       28.15     28.84 o 
  -3   1  42        6.08       -9.00     31.91 o 
  -2   1  42        2.89       21.94     27.22 o 
  -1   1  42      173.43      136.98     35.09 o 
   0   1  42       28.38       58.11     28.46 o 
   1   1  42      168.96      150.42     39.10 o 
   2   1  42        2.83        9.76     20.38 o 
   3   1  42        5.48       10.42     33.15 o 
   4   1  42       23.35       16.82     30.15 o 
  -4   2  42        7.12       18.83     24.44 o 
  -3   2  42       67.70       97.51     26.22 o 
  -2   2  42       13.81       -1.45     26.63 o 
  -1   2  42        8.96        2.41     29.68 o 
   0   2  42       36.01       56.96     25.38 o 
   1   2  42        9.41       36.27     28.95 o 
   2   2  42       13.80       23.58     20.37 o 
   3   2  42       68.25       45.79     30.71 o 
   4   2  42        7.13       14.40     29.99 o 
  -3   3  42       20.30       38.68     28.72 o 
  -2   3  42        9.59       15.31     29.82 o 
  -1   3  42      121.20      119.04     32.42 o 
   0   3  42      118.68      126.10     33.71 o 
   1   3  42      118.40      121.48     25.27 o 
   2   3  42        9.65       -8.74     27.39 o 
   3   3  42       19.34       38.19     31.13 o 
  -3   4  42       48.36       69.80     31.14 o 
  -2   4  42       12.96       11.17     23.13 o 
  -1   4  42        8.01       35.41     31.07 o 
   0   4  42        3.02        6.19     47.27 o 
   1   4  42        8.22       29.20     23.10 o 
   2   4  42       13.32        1.06     29.03 o 
   3   4  42       49.27       55.70     39.97 o 
  -3   5  42        0.13        2.39     26.67 o 
  -2   5  42       35.61       37.96     22.66 o 
  -1   5  42      109.59       94.42     32.42 o 
   0   5  42       73.99       70.72     27.79 o 
   1   5  42      109.70      101.27     30.25 o 
   2   5  42       36.21       19.72     22.24 o 
   3   5  42        0.13        8.24     33.39 o 
  -2   6  42       22.30       16.11     27.15 o 
  -1   6  42       11.38       30.18     30.43 o 
   0   6  42        1.03       23.68     25.84 o 
   1   6  42       11.78        6.67     20.08 o 
   2   6  42       22.60       27.19     24.93 o 
  -2   7  42       44.74       38.38     21.11 o 
  -1   7  42       19.14       11.71     21.28 o 
   0   7  42       68.36       85.52     28.11 o 
   1   7  42       18.57       55.56     28.33 o 
   2   7  42       44.42       45.38     27.06 o 
   0   8  42        4.48        3.85     25.38 o 
   1   0  43      160.00      202.37     41.70 o 
   2   0  43       68.43      108.28     43.09 o 
   3   0  43        1.27       14.52     28.86 o 
  -3   1  43       32.25       33.02     28.49 o 
  -2   1  43       55.01       79.06     29.95 o 
  -1   1  43       15.33       40.20     33.20 o 
   0   1  43      517.95      509.08     56.49 o 
   1   1  43       15.23       20.22     37.62 o 
   2   1  43       53.07       80.69     27.83 o 
   3   1  43       33.38       29.38     34.58 o 
  -3   2  43        5.70       14.69     22.46 o 
  -2   2  43        9.61       39.29     27.34 o 
  -1   2  43        8.25       26.53     32.09 o 
   0   2  43        0.00       34.61     24.70 o 
   1   2  43        7.63       24.05     25.32 o 
   2   2  43        9.55        3.52     19.89 o 
   3   2  43        5.35       -1.25     26.62 o 
  -3   3  43       66.87       56.62     30.22 o 
  -2   3  43       47.78       31.53     32.50 o 
  -1   3  43       65.09       40.45     27.59 o 
   0   3  43        2.69       37.64     25.77 o 
   1   3  43       65.59       54.36     20.36 o 
   2   3  43       48.55        9.75     24.77 o 
   3   3  43       66.63       63.34     35.22 o 
  -3   4  43       17.58       42.39     27.55 o 
  -2   4  43       14.73       32.28     23.34 o 
  -1   4  43       58.23       33.69     29.62 o 
   0   4  43       95.64       89.58     31.20 o 
   1   4  43       56.15       69.16     24.66 o 
   2   4  43       14.59        7.82     26.74 o 
   3   4  43       17.63       23.87     32.08 o 
  -3   5  43       22.21       -3.75     25.56 o 
  -2   5  43       29.59       37.36     22.75 o 
  -1   5  43       33.88       44.33     27.16 o 
   0   5  43        7.87       -5.62     26.60 o 
   1   5  43       33.76       28.39     21.92 o 
   2   5  43       28.97       27.16     28.91 o 
   3   5  43       22.25       11.30     26.41 o 
  -2   6  43        9.03       24.70     19.79 o 
  -1   6  43        2.28        0.03     33.44 o 
   0   6  43       14.13       37.41     24.17 o 
   1   6  43        2.08       12.55     23.20 o 
   2   6  43        9.17       19.37     25.17 o 
  -1   7  43       43.16       20.21     33.29 o 
   0   7  43        1.42       33.42     21.80 o 
   1   7  43       43.43       49.67     27.16 o 
   0   0  44      631.43      557.65     79.19 o 
   1   0  44       16.79       50.94     30.34 o 
   2   0  44        7.05       32.13     33.87 o 
   3   0  44       10.16       -1.43     23.59 o 
  -3   1  44        1.70       20.95     31.19 o 
  -2   1  44       43.59       20.91     34.96 o 
  -1   1  44       43.04       49.42     33.52 o 
   0   1  44       85.70      111.25     35.73 o 
   1   1  44       43.31      106.74     36.43 o 
   2   1  44       43.36       47.05     32.40 o 
   3   1  44        1.78       14.90     34.20 o 
  -3   2  44        1.38       18.25     23.93 o 
  -2   2  44       46.60       65.98     33.29 o 
  -1   2  44       16.86       30.74     32.95 o 
   0   2  44       37.92       78.67     34.09 o 
   1   2  44       16.44       15.99     28.35 o 
   2   2  44       45.18       24.13     23.32 o 
   3   2  44        1.43       -4.39     25.88 o 
  -3   3  44       10.77        5.49     24.04 o 
  -2   3  44       29.59       50.43     32.56 o 
  -1   3  44       10.37       15.96     30.49 o 
   0   3  44       71.84      152.17    101.07 o 
   1   3  44       10.33        0.41     27.36 o 
   2   3  44       29.78       67.95     29.03 o 
   3   3  44       10.41       58.05     32.73 o 
  -3   4  44        9.30       26.24     25.95 o 
  -2   4  44       47.77       67.50     27.38 o 
  -1   4  44        0.19       20.03     30.84 o 
   0   4  44       49.20       58.48     28.36 o 
   1   4  44        0.28        0.15     22.17 o 
   2   4  44       48.01       61.10     24.38 o 
   3   4  44        9.42       11.20     32.78 o 
  -2   5  44       28.34       26.92     40.55 o 
  -1   5  44       21.13        8.17     25.69 o 
   0   5  44       40.17       58.97     33.29 o 
   1   5  44       20.81       45.89     25.89 o 
   2   5  44       29.04       19.49     21.02 o 
  -2   6  44       31.95       51.41     29.24 o 
  -1   6  44       25.29       22.67     27.58 o 
   0   6  44        6.76        1.67     33.13 o 
   1   6  44       25.29       54.14     24.02 o 
   2   6  44       30.99       40.23     25.61 o 
  -1   7  44       28.33       42.41     37.85 o 
   0   7  44        0.24        4.16     22.73 o 
   1   7  44       27.83       11.41     20.98 o 
   1   0  45      240.47      221.02     41.43 o 
   2   0  45       17.91       20.33     33.00 o 
   3   0  45        1.75       13.36     23.91 o 
  -3   1  45       56.12       93.64     38.02 o 
  -2   1  45       40.74       29.87     27.08 o 
  -1   1  45       82.91       92.66     33.28 o 
   0   1  45       13.48       79.73     36.48 o 
   1   1  45       83.42      145.65     47.80 o 
   2   1  45       42.04       57.31     32.88 o 
   3   1  45       55.65       17.02     33.29 o 
  -3   2  45       27.84       39.27     32.28 o 
  -2   2  45       31.21       23.07     30.14 o 
  -1   2  45        9.66       23.02     30.82 o 
   0   2  45        0.25       -6.76     21.44 o 
   1   2  45        9.56       26.30     26.09 o 
   2   2  45       32.23       12.46     23.71 o 
   3   2  45       27.24       50.91     28.92 o 
  -3   3  45       24.69       26.35     26.49 o 
  -2   3  45       75.39       73.74     34.82 o 
  -1   3  45       11.91       22.94     30.32 o 
   0   3  45       56.79       13.52     26.07 o 
   1   3  45       12.35       15.17     34.88 o 
   2   3  45       72.96       65.02     31.34 o 
   3   3  45       24.41       18.67     28.11 o 
  -2   4  45       22.05       26.68     30.19 o 
  -1   4  45       90.20      120.39     59.43 o 
   0   4  45        0.72       45.23     28.71 o 
   1   4  45       89.89       36.48     33.59 o 
   2   4  45       22.66       -4.12     25.09 o 
  -2   5  45        0.17        9.20     22.63 o 
  -1   5  45      111.54      101.15     54.72 o 
   0   5  45       15.34       -8.66     33.29 o 
   1   5  45      112.75       91.05     27.12 o 
   2   5  45        0.28       -6.26     25.57 o 
  -1   6  45        3.31        7.90     32.07 o 
   0   6  45        9.02        3.95     24.01 o 
   1   6  45        3.02       -3.07     22.29 o 
   0   0  46       23.51       63.23     50.31 o 
   1   0  46        0.03       12.04     31.94 o 
   2   0  46        2.50       31.28     33.97 o 
   3   0  46       17.33       -7.93     33.42 o 
  -3   1  46       17.38       26.66     34.49 o 
  -2   1  46       12.41       21.53     27.64 o 
  -1   1  46      162.04      155.15     36.33 o 
   0   1  46        0.05       21.14     26.13 o 
   1   1  46      161.85      214.99     45.09 o 
   2   1  46       12.49       17.22     31.23 o 
   3   1  46       17.53       18.61     32.86 o 
  -3   2  46       34.73       10.71     29.89 o 
  -2   2  46       25.07       43.53     31.92 o 
  -1   2  46       13.97       19.12     27.31 o 
   0   2  46        1.52        4.73     32.45 o 
   1   2  46       14.45       24.39     29.41 o 
   2   2  46       25.24       43.47     35.26 o 
   3   2  46       34.48       26.26     28.95 o 
  -2   3  46       14.00       17.41     27.44 o 
  -1   3  46       48.18       82.18     76.22 o 
   0   3  46       20.25       33.78     30.17 o 
   1   3  46       46.88       81.07     30.67 o 
   2   3  46       13.95       34.59     27.68 o 
  -2   4  46        7.05        9.16     25.27 o 
  -1   4  46        1.45       34.01     66.04 o 
   0   4  46        0.33       21.25     25.87 o 
   1   4  46        1.35       12.01     37.69 o 
   2   4  46        6.75       14.32     26.30 o 
  -2   5  46       28.24       14.44     29.67 o 
  -1   5  46       21.03       10.33     23.12 o 
   0   5  46       23.85       29.18     35.41 o 
   1   5  46       19.76       14.86     20.07 o 
   2   5  46       28.71       34.13     24.91 o 
  -1   6  46       26.04       33.59     33.74 o 
   0   6  46        6.86       -0.46     23.86 o 
   1   6  46       26.42       19.31     24.73 o 
   1   0  47       45.60       28.96     28.15 o 
   2   0  47       16.27      -10.56     27.02 o 
   3   0  47       14.72       12.27     31.01 o 
  -2   1  47       40.97       21.27     30.50 o 
  -1   1  47        1.36       10.01     28.06 o 
   0   1  47       92.59       79.53     37.48 o 
   1   1  47        1.21       14.06     31.70 o 
   2   1  47       40.26       26.78     28.02 o 
  -2   2  47       14.78       19.69     29.34 o 
  -1   2  47       23.12        1.96     35.34 o 
   0   2  47       28.21       64.62     30.18 o 
   1   2  47       23.55       13.78     28.48 o 
   2   2  47       14.35       22.19     39.52 o 
  -2   3  47        6.90        4.90     25.52 o 
  -1   3  47       32.77       44.85     34.34 o 
   0   3  47       51.51       32.79     26.96 o 
   1   3  47       33.16       35.47     30.98 o 
   2   3  47        7.06       16.11     27.97 o 
  -2   4  47       17.67        7.05     45.52 o 
  -1   4  47       64.87       62.59     35.79 o 
   0   4  47       19.05       27.08     40.43 o 
   1   4  47       64.53       50.01     34.50 o 
   2   4  47       17.50        9.50     20.95 o 
  -1   5  47       22.59       40.20     30.54 o 
   0   5  47       26.13       18.69     26.29 o 
   1   5  47       23.29       19.61     35.11 o 
   0   0  48       97.47       99.25     53.04 o 
   1   0  48        0.05       26.64     29.25 o 
   2   0  48       21.43        3.32     33.10 o 
  -2   1  48        0.56       11.46     31.03 o 
  -1   1  48       10.38       13.61     28.01 o 
   0   1  48       12.26       26.16     33.59 o 
   1   1  48       10.42       12.00     25.79 o 
   2   1  48        0.40       -0.38     29.33 o 
  -2   2  48       28.92       46.77     36.40 o 
  -1   2  48       36.51       37.58     29.56 o 
   0   2  48      140.15      204.89     43.91 o 
   1   2  48       35.97       33.68     63.53 o 
   2   2  48       27.75       39.06     37.39 o 
  -2   3  48        7.50       10.00     25.47 o 
  -1   3  48        0.07       -3.56     27.95 o 
   0   3  48        3.71        4.38     25.63 o 
   1   3  48        0.11       -8.36     23.71 o 
   2   3  48        7.40        7.14     34.50 o 
  -1   4  48       15.73       -0.96     29.52 o 
   0   4  48       74.34       53.26     46.05 o 
   1   4  48       15.90       40.89     36.33 o 
   0   5  48      154.90       83.60     36.17 o 
   1   0  49       61.28       53.01     31.11 o 
   2   0  49        3.16      -18.27     29.59 o 
  -2   1  49       38.81       14.80     26.90 o 
  -1   1  49       16.00       40.45     33.80 o 
   0   1  49      170.72      152.44     42.14 o 
   1   1  49       16.15       22.96     33.13 o 
   2   1  49       39.52       40.99     33.52 o 
  -2   2  49        9.73       82.99     79.64 o 
  -1   2  49       30.08       39.65     30.73 o 
   0   2  49        0.86        3.78     28.12 o 
   1   2  49       29.42       35.81     28.14 o 
   2   2  49        9.73       32.37     30.09 o 
  -1   3  49        5.34       20.25     32.85 o 
   0   3  49       16.33       29.59     30.72 o 
   1   3  49        5.10       -5.47     34.35 o 
  -1   4  49       19.07       13.83     23.62 o 
   0   4  49       10.71       27.91     30.39 o 
   1   4  49       19.48        7.45     31.61 o 
   0   0  50        1.38       42.56     51.83 o 
   1   0  50        2.83        7.99     28.22 o 
  -1   1  50       59.06       68.06     37.80 o 
   0   1  50        0.40       47.90     33.21 o 
   1   1  50       58.47       79.63     31.62 o 
  -1   2  50       17.81       44.51     35.50 o 
   0   2  50        0.25       29.34     33.07 o 
   1   2  50       17.99       69.05     34.53 o 
  -1   3  50       39.84       30.14     26.79 o 
   0   3  50        4.51       22.05     30.01 o 
   1   3  50       39.65       23.71     27.97 o 
   1   0  51       63.39      109.35     40.18 o 
  -1   1  51        4.54       23.75     27.82 o 
   0   1  51       12.51       11.06     42.79 o 
   1   1  51        4.38       23.39     29.68 o 
  -1   2  51       39.37       35.98     35.70 o 
   0   2  51       75.52       79.96     35.78 o 
   1   2  51       38.60       42.59     29.36 o 
   0   0  52       84.75      123.26     51.07 o 
                                                 
